# Supplementary material for: Integrated multi-omics analysis reveals the molecular mechanism underlying poplar 107 rootstock–mediated regulation of Populus tomentosa scion growth
Source: Hortic Res. 2026 Mar 11;13(7):uhag086. doi: 10.1093/hr/uhag086 (PMC13291916; doi:10.1093/hr/uhag086)
Supplement: Web_Material_uhag086 [file Web_Material_uhag086.zip › Supplementary table.xlsx]

## Sheet: Table S1
Table S1: Significantly upregulated DAMs of heterografting P. tomentosa scion kegg enrichment results
Kegg pathway	ko ID	metabolites number	Pvalue	Index List
Flavonoid biosynthesis	ko00941	11	1.16126e-06	MWSHY0065;mws0040;MWSHY0124;Zbkp003359;mws1175;MWSHY0082;MWSHY0051;MWSHY0174;mws0044;MWStz698;mws1179
Carbon fixation by Calvin cycle	ko00710	3	0.0416731	pme3163;Zmzn000078;pma6455
Glycerolipid metabolism	ko00561	2	0.0569026	Zdlp001174;Zmzn000078
Pentose and glucuronate interconversions	ko00040	3	0.0681079	Zdlp001174;Zmzn000078;pma6455
Glycerophospholipid metabolism	ko00564	2	0.0809764	Safp000622;Zmzn000078
Tyrosine metabolism	ko00350	3	0.0836171	mws4002;MWSslk155;pme0085
Polyketide sugar unit biosynthesis	ko00523	1	0.159128	Zdlp001174
Plant hormone signal transduction	ko04075	1	0.159128	pme1654
Biosynthesis of nucleotide sugars	ko01250	3	0.179692	Zdlp001174;pme3163;pma6455
Glycolysis / Gluconeogenesis	ko00010	2	0.197389	Zdlp001174;Zmzn000078
Sphingolipid metabolism	ko00600	1	0.229201	pmb2221
Propanoate metabolism	ko00640	1	0.293602	Zmzn000078
Fatty acid biosynthesis	ko00061	1	0.293602	pmb2640
Betalain biosynthesis	ko00965	1	0.293602	mws4002
Pentose phosphate pathway	ko00030	2	0.29379	pme3163;pma6455
Carbon metabolism	ko01200	3	0.295186	pme3163;Zmzn000078;pma6455
Biosynthesis of various plant secondary metabolites	ko00999	3	0.295186	MWS20201;Sadn012363;Sadn012445
Inositol phosphate metabolism	ko00562	1	0.352776	Zmzn000078
Riboflavin metabolism	ko00740	1	0.352776	pma6455
Anthocyanin biosynthesis	ko00942	1	0.352776	Zbsp002256
Isoquinoline alkaloid biosynthesis	ko00950	1	0.352776	mws4002
Galactose metabolism	ko00052	2	0.357893	Zdlp001174;Zmzn000078
Biosynthesis of secondary metabolites	ko01110	14	0.473762	MWSHY0065;MWStz135;Zdlp001174;mws4002;MWSHY0051;MWSHY0174;mws0044;pme1654;pme3163;Zmzn000078;pmb2640;Sadn012363;pma6455;Sadn012445
Fructose and mannose metabolism	ko00051	1	0.502903	Zmzn000078
Histidine metabolism	ko00340	1	0.544986	Lmxp000429
Nicotinate and nicotinamide metabolism	ko00760	1	0.544986	Zmzn000078
Starch and sucrose metabolism	ko00500	1	0.583608	Zdlp001174
alpha-Linolenic acid metabolism	ko00592	1	0.583608	pme1654
Flavone and flavonol biosynthesis	ko00944	2	0.586788	MWSHY0008;MWSHY0051
Nucleotide metabolism	ko01232	2	0.611106	pmc0066;Zken000398
Arginine and proline metabolism	ko00330	1	0.619045	mws0567
Glyoxylate and dicarboxylate metabolism	ko00630	1	0.708703	Zmzn000078
Pyrimidine metabolism	ko00240	1	0.708703	Zken000398
Amino sugar and nucleotide sugar metabolism	ko00520	1	0.733761	Zdlp001174
Tropane, piperidine and pyridine alkaloid biosynthesis	ko00960	1	0.733761	MWStz135
Biosynthesis of amino acids	ko01230	3	0.763761	pme3163;Zmzn000078;pma6455
Purine metabolism	ko00230	1	0.797037	pmc0066
Biosynthesis of cofactors	ko01240	3	0.825582	Zdlp001174;Zken000398;pma6455
Metabolic pathways	ko01100	19	0.902809	pmb2221;Lmxp000429;mws0567;Zdlp001174;mws4002;MWSHY0051;MWSHY0174;mws0044;pme1654;pme3163;Zmzn000078;pmb2640;Zken000398;Sadn012363;MWSslk155;pma6455;pme0085;mws1179;Sadn012445

## Sheet: Table S2
Table S2: Significantly downregulated DAMs of heterografting P. tomentosa scion kegg enrichment results
Kegg pathway	ko ID	metabolites number	Pvalue	Index List
Arginine biosynthesis	ko00220	3	0.0123127	pme0008;mws4532g;Zmyn000155
Tryptophan metabolism	ko00380	3	0.0437521	mws0333;mws1078;Zmtn001624
Arachidonic acid metabolism	ko00590	1	0.0595855	MWS2673
Terpenoid backbone biosynthesis	ko00900	1	0.0595855	pme3154
Biosynthesis of amino acids	ko01230	5	0.12417	pme0008;mws4532g;mws1078;Zmgn001039;Zmyn000155
2-Oxocarboxylic acid metabolism	ko01210	3	0.135088	mws4532g;pme3009;Zmyn000155
Flavone and flavonol biosynthesis	ko00944	3	0.149392	MWStz362;mws0047;MWSHC2017
Caffeine metabolism	ko00232	1	0.218648	mws2218
Efferocytosis	ko04148	1	0.265693	mws4532g
Phenylpropanoid biosynthesis	ko00940	2	0.268583	mws0898;mws0459
Purine metabolism	ko00230	2	0.291686	pme1109;pme0033
Biosynthesis of various alkaloids	ko00996	1	0.351783	mws1078
Citrate cycle (TCA cycle)	ko00020	1	0.39112	pme3009
Glutathione metabolism	ko00480	1	0.39112	mws4532g
Nucleotide metabolism	ko01232	2	0.427192	pme1109;pme0033
alpha-Linolenic acid metabolism	ko00592	1	0.463055	pmb2786
Isoflavonoid biosynthesis	ko00943	1	0.463055	Laxp007708
C5-Branched dibasic acid metabolism	ko00660	1	0.4959	pme3009
Arginine and proline metabolism	ko00330	1	0.4959	mws4532g
Linoleic acid metabolism	ko00591	1	0.526818	pmb2787
Cysteine and methionine metabolism	ko00270	1	0.526818	Zmgn001039
Phenylalanine metabolism	ko00360	1	0.526818	Lmgp000659
Phenylalanine, tyrosine and tryptophan biosynthesis	ko00400	1	0.555918	mws1078
Glyoxylate and dicarboxylate metabolism	ko00630	1	0.583301	pme3009
Biosynthesis of secondary metabolites	ko01110	9	0.67974	pme0008;MWStz362;mws4532g;pme3009;mws2218;MWSHC2017;mws1078;Zmyn000155;pme3154
D-Amino acid metabolism	ko00470	1	0.697685	mws4532g
ABC transporters	ko02010	2	0.739901	mws4532g;Zmdp000972
Biosynthesis of various plant secondary metabolites	ko00999	1	0.766895	mws1078
Flavonoid biosynthesis	ko00941	1	0.820794	MWSHC2017
Metabolic pathways	ko01100	12	0.969926	pme0008;mws4532g;Lmgp000659;pme3009;pme1109;MWS2673;pme0033;mws2218;mws1078;Zmgn001039;Zmyn000155;pme3154

## Sheet: Table S3
Table S3: Transcriptome sequencing quality
Tissue	Sample	Raw Reads	Bases (G)	GC (%)	Q20	Q30	Total reads after filtered	Mapped on reference	Reads mapped to exon
Self-grafted 107 rootstock	S2d1	109111832	16.367	42.595	97.84	94	108572802	79312078(73.05%)	0.7779
	S2d2	100786826	15.118	42.84	97.995	94.26	100395190	72517658(72.23%)	0.7763
	S2d3	135912820	20.387	42.88	97.79	93.945	135301300	97710551(72.22%)	0.783
107 rootstock in the heterograft	S3d1	110602756	16.59	43.15	97.575	93.605	108710614	76514238(70.38%)	0.7857
	S3d2	108640580	16.296	43	97.6	93.54	108060210	75405185(69.78%)	0.7877
	S3d3	103203066	15.48	42.785	97.905	94.095	102706676	73882521(71.94%)	0.7887
mao scion in the heterograft	S3u1	108798778	16.32	42.27	97.8	93.965	108364220	99701576(92.01%)	0.7802
	S3u2	102045152	15.307	42.4	97.755	93.655	101471108	93510524(92.15%)	0.7963
	S3u3	110852296	16.628	42.43	97.825	93.91	110205704	101613712(92.2%)	0.7868
Self-grafted mao scion	S5u1	118371714	17.756	42.165	97.73	93.865	117177706	107285836(91.56%)	0.7765
	S5u2	97207422	14.581	42.35	97.735	93.875	96314300	87839871(91.2%)	0.7743
	S5u3	108352980	16.253	42.075	97.805	94.04	107954244	98845104(91.56%)	0.7705

## Sheet: Table S4
Table S4: Cis-target mRNAs regulated by heterografting P. tomentosa scion DE-lncRNAs
lncRNA List	mRNA List	Trend
XLOC.100430	POTOM_051983	unsignificant
XLOC.100552	POTOM_052063	unsignificant
XLOC.100638	POTOM_052120	unsignificant
XLOC.102886	POTOM_053250	unsignificant
XLOC.103302	POTOM_053565	unsignificant
XLOC.103855	POTOM_053868	unsignificant
XLOC.104096	POTOM_054022	unsignificant
XLOC.104168	POTOM_054051	unsignificant
XLOC.104228	POTOM_054077	unsignificant
XLOC.104868	POTOM_054471	unsignificant
XLOC.10531	POTOM_005466	unsignificant
XLOC.106739	POTOM_055512	unsignificant
XLOC.106830	POTOM_055576	unsignificant
XLOC.106938	POTOM_055618	unsignificant
XLOC.107002	POTOM_055661	unsignificant
XLOC.107207	POTOM_055746	unsignificant
XLOC.107691	POTOM_056008	unsignificant
XLOC.107780	POTOM_056052	unsignificant
XLOC.107890	POTOM_056091	unsignificant
XLOC.107972	POTOM_056145	unsignificant
XLOC.108329	POTOM_056337	unsignificant
XLOC.108805	POTOM_056575	unsignificant
XLOC.108816	POTOM_056576	unsignificant
XLOC.109263	POTOM_056832	unsignificant
XLOC.109427	POTOM_056919	unsignificant
XLOC.109428	POTOM_056918	unsignificant
XLOC.109620	POTOM_057011	unsignificant
XLOC.109621	POTOM_057010	unsignificant
XLOC.110609	POTOM_057490	unsignificant
XLOC.110828	POTOM_057598	unsignificant
XLOC.110830	POTOM_057602	unsignificant
XLOC.111239	POTOM_057811	unsignificant
XLOC.111268	POTOM_057821	unsignificant
XLOC.111721	POTOM_058028	unsignificant
XLOC.111722	POTOM_058040	unsignificant
XLOC.111939	POTOM_058144	unsignificant
XLOC.112145	POTOM_058237	DOWN
XLOC.112314	POTOM_058328	unsignificant
XLOC.112412	POTOM_058386	unsignificant
XLOC.112938	POTOM_058711	unsignificant
XLOC.112965	POTOM_058717	unsignificant
XLOC.112966	POTOM_058718	unsignificant
XLOC.113281	POTOM_058823	unsignificant
XLOC.113942	POTOM_059137	unsignificant
XLOC.114007	POTOM_059154	unsignificant
XLOC.114167	POTOM_059226	unsignificant
XLOC.11431	POTOM_005945	unsignificant
XLOC.114762	POTOM_059544	unsignificant
XLOC.116975	POTOM_060810	unsignificant
XLOC.118182	POTOM_061392	unsignificant
XLOC.11916	POTOM_006205	unsignificant
XLOC.119813	POTOM_062232	unsignificant
XLOC.1220	POTOM_000681	unsignificant
XLOC.12701	POTOM_006575	unsignificant
XLOC.12702	POTOM_006575	unsignificant
XLOC.12714	POTOM_006573	unsignificant
XLOC.13642	POTOM_007055	unsignificant
XLOC.1390	POTOM_000760	unsignificant
XLOC.1391	POTOM_000779	unsignificant
XLOC.14018	POTOM_007269	unsignificant
XLOC.14508	POTOM_007528	unsignificant
XLOC.14607	POTOM_007571	unsignificant
XLOC.16146	POTOM_008380	unsignificant
XLOC.16394	POTOM_008505	unsignificant
XLOC.16431	POTOM_008530	unsignificant
XLOC.16432	POTOM_008529	unsignificant
XLOC.16513	POTOM_008572	unsignificant
XLOC.16514	POTOM_008572	unsignificant
XLOC.16969	POTOM_008807	unsignificant
XLOC.17499	POTOM_009085	unsignificant
XLOC.1757	POTOM_000965	unsignificant
XLOC.17661	POTOM_009161	unsignificant
XLOC.17778	POTOM_009186	unsignificant
XLOC.18106	POTOM_009370	DOWN
XLOC.18172	POTOM_009388	unsignificant
XLOC.18620	POTOM_009625	unsignificant
XLOC.1963	POTOM_001090	unsignificant
XLOC.20382	POTOM_010441	unsignificant
XLOC.20383	POTOM_010440	unsignificant
XLOC.21377	POTOM_010920	unsignificant
XLOC.21499	POTOM_010985	unsignificant
XLOC.22100	POTOM_011254	unsignificant
XLOC.224	POTOM_000122	unsignificant
XLOC.22637	POTOM_011527	unsignificant
XLOC.24548	POTOM_012520	unsignificant
XLOC.24774	POTOM_012656	unsignificant
XLOC.24879	POTOM_012706	unsignificant
XLOC.25917	POTOM_013247	unsignificant
XLOC.25918	POTOM_013245	unsignificant
XLOC.26287	POTOM_013423	unsignificant
XLOC.28286	POTOM_014422	unsignificant
XLOC.28390	POTOM_014485	unsignificant
XLOC.28476	POTOM_014518	unsignificant
XLOC.28677	POTOM_014638	unsignificant
XLOC.29108	POTOM_014878	unsignificant
XLOC.29211	POTOM_014916	DOWN
XLOC.29211	POTOM_014917	unsignificant
XLOC.29212	POTOM_014914	unsignificant
XLOC.29427	POTOM_015047	unsignificant
XLOC.29560	POTOM_015122	unsignificant
XLOC.29569	POTOM_015120	unsignificant
XLOC.29774	POTOM_015262	unsignificant
XLOC.30020	POTOM_015396	unsignificant
XLOC.3016	POTOM_001610	unsignificant
XLOC.30712	POTOM_015769	unsignificant
XLOC.30713	POTOM_015773	unsignificant
XLOC.30930	POTOM_015921	unsignificant
XLOC.30931	POTOM_015905	unsignificant
XLOC.31534	POTOM_016253	unsignificant
XLOC.31714	POTOM_016332	unsignificant
XLOC.31750	POTOM_016359	unsignificant
XLOC.32028	POTOM_016504	unsignificant
XLOC.32046	POTOM_016508	unsignificant
XLOC.32107	POTOM_016545	unsignificant
XLOC.32335	POTOM_016665	unsignificant
XLOC.32336	POTOM_016661	unsignificant
XLOC.32680	POTOM_016865	unsignificant
XLOC.3284	POTOM_001769	unsignificant
XLOC.3304	POTOM_001775	unsignificant
XLOC.3305	POTOM_001775	unsignificant
XLOC.33932	POTOM_017544	unsignificant
XLOC.33934	POTOM_017544	unsignificant
XLOC.34112	POTOM_017652	unsignificant
XLOC.34315	POTOM_017752	UP
XLOC.35033	POTOM_018117	unsignificant
XLOC.35376	POTOM_018243	UP
XLOC.35537	POTOM_018320	unsignificant
XLOC.35538	POTOM_018314	unsignificant
XLOC.36332	POTOM_018755	UP
XLOC.36715	POTOM_018956	unsignificant
XLOC.3675	POTOM_001973	unsignificant
XLOC.36808	POTOM_019017	unsignificant
XLOC.36940	POTOM_019078	UP
XLOC.37169	POTOM_019215	unsignificant
XLOC.37911	POTOM_019620	unsignificant
XLOC.38246	POTOM_019786	unsignificant
XLOC.38321	POTOM_019830	unsignificant
XLOC.38524	POTOM_019922	unsignificant
XLOC.38841	POTOM_020116	unsignificant
XLOC.39228	POTOM_020334	unsignificant
XLOC.39731	POTOM_020564	unsignificant
XLOC.40120	POTOM_020765	unsignificant
XLOC.42401	POTOM_021923	unsignificant
XLOC.42402	POTOM_021909	unsignificant
XLOC.42869	POTOM_022165	unsignificant
XLOC.43006	POTOM_022207	unsignificant
XLOC.43008	POTOM_022207	unsignificant
XLOC.43121	POTOM_022286	unsignificant
XLOC.43196	POTOM_022346	unsignificant
XLOC.43197	POTOM_022335	DOWN
XLOC.43380	POTOM_022427	unsignificant
XLOC.44011	POTOM_022763	unsignificant
XLOC.44012	POTOM_022749	unsignificant
XLOC.44013	POTOM_022749	unsignificant
XLOC.44378	POTOM_022951	unsignificant
XLOC.44406	POTOM_022969	unsignificant
XLOC.44467	POTOM_023016	unsignificant
XLOC.44589	POTOM_023080	unsignificant
XLOC.44727	POTOM_023150	unsignificant
XLOC.44728	POTOM_023158	unsignificant
XLOC.454	POTOM_000271	unsignificant
XLOC.45937	POTOM_023778	unsignificant
XLOC.45938	POTOM_023778	unsignificant
XLOC.46750	POTOM_024197	unsignificant
XLOC.46887	POTOM_024315	unsignificant
XLOC.47465	POTOM_024611	unsignificant
XLOC.49800	POTOM_025726	unsignificant
XLOC.49801	POTOM_025724	unsignificant
XLOC.49858	POTOM_025746	unsignificant
XLOC.52096	POTOM_026890	DOWN
XLOC.52097	POTOM_026889	unsignificant
XLOC.52098	POTOM_026889	unsignificant
XLOC.52816	POTOM_027275	unsignificant
XLOC.53048	POTOM_027407	UP
XLOC.53049	POTOM_027399	unsignificant
XLOC.53356	POTOM_027578	unsignificant
XLOC.54010	POTOM_027905	unsignificant
XLOC.5412	POTOM_002927	unsignificant
XLOC.54162	POTOM_027985	unsignificant
XLOC.55337	POTOM_028586	unsignificant
XLOC.5550	POTOM_002994	unsignificant
XLOC.55814	POTOM_028843	unsignificant
XLOC.56194	POTOM_029057	unsignificant
XLOC.56194	POTOM_029049	UP
XLOC.5649	POTOM_003054	unsignificant
XLOC.56498	POTOM_029231	unsignificant
XLOC.56499	POTOM_029208	unsignificant
XLOC.56839	POTOM_029413	unsignificant
XLOC.56840	POTOM_029409	unsignificant
XLOC.56909	POTOM_029438	unsignificant
XLOC.56928	POTOM_029442	unsignificant
XLOC.57479	POTOM_029737	unsignificant
XLOC.5750	POTOM_003102	unsignificant
XLOC.57541	POTOM_029774	unsignificant
XLOC.57542	POTOM_029776	unsignificant
XLOC.57884	POTOM_029960	unsignificant
XLOC.57885	POTOM_029953	unsignificant
XLOC.58354	POTOM_030193	unsignificant
XLOC.58425	POTOM_030227	unsignificant
XLOC.5845	POTOM_003141	unsignificant
XLOC.58853	POTOM_030471	unsignificant
XLOC.59454	POTOM_030793	unsignificant
XLOC.59783	POTOM_030935	unsignificant
XLOC.59784	POTOM_030952	unsignificant
XLOC.59864	POTOM_030991	unsignificant
XLOC.59865	POTOM_030976	unsignificant
XLOC.60071	POTOM_031092	unsignificant
XLOC.6047	POTOM_003261	unsignificant
XLOC.6048	POTOM_003263	unsignificant
XLOC.60867	POTOM_031466	unsignificant
XLOC.6167	POTOM_003328	unsignificant
XLOC.62316	POTOM_032204	unsignificant
XLOC.62719	POTOM_032400	unsignificant
XLOC.63243	POTOM_032681	unsignificant
XLOC.63286	POTOM_032707	unsignificant
XLOC.63332	POTOM_032737	unsignificant
XLOC.63523	POTOM_032828	unsignificant
XLOC.64564	POTOM_033448	unsignificant
XLOC.64663	POTOM_033502	unsignificant
XLOC.64690	POTOM_033502	unsignificant
XLOC.65745	POTOM_034068	unsignificant
XLOC.65746	POTOM_034072	unsignificant
XLOC.65842	POTOM_034101	unsignificant
XLOC.6723	POTOM_003629	unsignificant
XLOC.67942	POTOM_035226	unsignificant
XLOC.67943	POTOM_035242	unsignificant
XLOC.68836	POTOM_035764	unsignificant
XLOC.68931	POTOM_035799	unsignificant
XLOC.69343	POTOM_036005	unsignificant
XLOC.69384	POTOM_036014	unsignificant
XLOC.69385	POTOM_036014	unsignificant
XLOC.69386	POTOM_036014	unsignificant
XLOC.69550	POTOM_036096	unsignificant
XLOC.69679	POTOM_036172	unsignificant
XLOC.69921	POTOM_036295	unsignificant
XLOC.70114	POTOM_036406	unsignificant
XLOC.70352	POTOM_036524	UP
XLOC.70362	POTOM_036531	unsignificant
XLOC.70499	POTOM_036600	unsignificant
XLOC.70870	POTOM_036797	unsignificant
XLOC.71019	POTOM_036883	unsignificant
XLOC.71020	POTOM_036882	unsignificant
XLOC.7108	POTOM_003838	unsignificant
XLOC.72159	POTOM_037444	unsignificant
XLOC.72160	POTOM_037444	unsignificant
XLOC.72161	POTOM_037444	unsignificant
XLOC.72163	POTOM_037444	unsignificant
XLOC.72164	POTOM_037444	unsignificant
XLOC.72167	POTOM_037444	unsignificant
XLOC.7275	POTOM_003915	DOWN
XLOC.7276	POTOM_003917	unsignificant
XLOC.72851	POTOM_037794	unsignificant
XLOC.73279	POTOM_038008	unsignificant
XLOC.73280	POTOM_037994	unsignificant
XLOC.73564	POTOM_038149	unsignificant
XLOC.73708	POTOM_038201	unsignificant
XLOC.74837	POTOM_038723	unsignificant
XLOC.75423	POTOM_039027	UP
XLOC.75661	POTOM_039130	unsignificant
XLOC.75662	POTOM_039149	unsignificant
XLOC.75917	POTOM_039260	unsignificant
XLOC.75918	POTOM_039262	unsignificant
XLOC.76261	POTOM_039456	unsignificant
XLOC.76536	POTOM_039612	unsignificant
XLOC.77151	POTOM_039893	unsignificant
XLOC.7818	POTOM_004169	unsignificant
XLOC.78181	POTOM_040486	unsignificant
XLOC.78892	POTOM_040865	unsignificant
XLOC.79193	POTOM_040988	unsignificant
XLOC.79845	POTOM_041338	unsignificant
XLOC.80012	POTOM_041399	unsignificant
XLOC.80013	POTOM_041420	DOWN
XLOC.80846	POTOM_041875	unsignificant
XLOC.81018	POTOM_041951	unsignificant
XLOC.81080	POTOM_041980	unsignificant
XLOC.82111	POTOM_042547	unsignificant
XLOC.82112	POTOM_042541	unsignificant
XLOC.82199	POTOM_042594	unsignificant
XLOC.82200	POTOM_042594	unsignificant
XLOC.82686	POTOM_042877	unsignificant
XLOC.83786	POTOM_043369	unsignificant
XLOC.84188	POTOM_043601	unsignificant
XLOC.84189	POTOM_043589	unsignificant
XLOC.84276	POTOM_043643	unsignificant
XLOC.84277	POTOM_043646	unsignificant
XLOC.84829	POTOM_043942	unsignificant
XLOC.85078	POTOM_044081	unsignificant
XLOC.85080	POTOM_044081	unsignificant
XLOC.85168	POTOM_044130	unsignificant
XLOC.85620	POTOM_044366	unsignificant
XLOC.85745	POTOM_044441	unsignificant
XLOC.85936	POTOM_044544	unsignificant
XLOC.86120	POTOM_044637	unsignificant
XLOC.86270	POTOM_044737	unsignificant
XLOC.86324	POTOM_044760	unsignificant
XLOC.86402	POTOM_044805	unsignificant
XLOC.86458	POTOM_044812	unsignificant
XLOC.86514	POTOM_044846	unsignificant
XLOC.87072	POTOM_045129	unsignificant
XLOC.88720	POTOM_045968	unsignificant
XLOC.88727	POTOM_045968	unsignificant
XLOC.88728	POTOM_045972	unsignificant
XLOC.89440	POTOM_046342	unsignificant
XLOC.89441	POTOM_046333	unsignificant
XLOC.89470	POTOM_046366	UP
XLOC.89719	POTOM_046478	unsignificant
XLOC.89879	POTOM_046558	unsignificant
XLOC.90086	POTOM_046674	unsignificant
XLOC.90087	POTOM_046679	unsignificant
XLOC.91063	POTOM_047187	unsignificant
XLOC.91164	POTOM_047240	unsignificant
XLOC.92216	POTOM_047801	unsignificant
XLOC.94477	POTOM_048917	unsignificant
XLOC.94565	POTOM_048952	unsignificant
XLOC.94572	POTOM_048952	unsignificant
XLOC.94968	POTOM_049196	unsignificant
XLOC.95228	POTOM_049334	unsignificant
XLOC.95229	POTOM_049330	unsignificant
XLOC.95588	POTOM_049506	unsignificant
XLOC.95953	POTOM_049704	unsignificant
XLOC.97119	POTOM_050293	unsignificant
XLOC.97388	POTOM_050417	unsignificant
XLOC.97808	POTOM_050602	unsignificant
XLOC.97810	POTOM_050602	unsignificant
XLOC.98026	POTOM_050707	unsignificant
XLOC.98991	POTOM_051222	unsignificant
XLOC.99202	POTOM_051348	unsignificant
XLOC.99211	POTOM_051355	unsignificant
XLOC.99600	POTOM_051563	unsignificant

## Sheet: Table S5
Table S5: Trans-target mRNAs regulated by heterografting P. tomentosa scion DE-lncRNAs
lncRNA List	mRNA List	r	Pvalue	Trend
XLOC.1963	POTOM_007106	0.995849	9.63274e-12	UP
XLOC.1963	POTOM_007119	0.995458	1.51104e-11	UP
XLOC.1757	POTOM_000502	0.993451	9.38347e-11	DOWN
XLOC.1963	POTOM_000401	0.992739	1.57014e-10	UP
XLOC.1963	POTOM_007120	0.992139	2.33299e-10	UP
XLOC.1963	POTOM_003024	0.99173	3.00546e-10	UP
XLOC.1963	POTOM_007634	0.990755	5.23588e-10	UP
XLOC.1757	POTOM_002146	0.98984	8.38411e-10	unsignificant
XLOC.1963	POTOM_001040	0.989678	9.0691e-10	UP
XLOC.1963	POTOM_000588	0.989333	1.06835e-09	UP
XLOC.1757	POTOM_001139	0.987362	2.48557e-09	unsignificant
XLOC.1757	POTOM_001972	0.9873	2.54703e-09	DOWN
XLOC.1757	POTOM_002747	0.987228	2.62029e-09	unsignificant
XLOC.1390	POTOM_007351	0.987056	2.80035e-09	DOWN
XLOC.1963	POTOM_007672	0.986618	3.30513e-09	UP
XLOC.1390	POTOM_002793	0.986067	4.04005e-09	DOWN
XLOC.1757	POTOM_005990	0.98462	6.60457e-09	unsignificant
XLOC.1390	POTOM_000817	0.984204	7.54322e-09	DOWN
XLOC.1757	POTOM_000378	0.984069	7.86887e-09	unsignificant
XLOC.1757	POTOM_002797	0.983624	9.02352e-09	DOWN
XLOC.1963	POTOM_002397	0.983548	9.23504e-09	UP
XLOC.1757	POTOM_006951	0.983207	1.02266e-08	DOWN
XLOC.1757	POTOM_000666	0.982777	1.15938e-08	unsignificant
XLOC.1757	POTOM_008127	0.982543	1.24015e-08	unsignificant
XLOC.1963	POTOM_005960	0.982148	1.386e-08	UP
XLOC.1757	POTOM_002563	0.981957	1.46102e-08	DOWN
XLOC.1963	POTOM_007156	0.981921	1.47547e-08	UP
XLOC.1391	POTOM_000817	0.981805	1.52316e-08	DOWN
XLOC.1963	POTOM_001315	0.981767	1.5392e-08	UP
XLOC.1963	POTOM_000926	0.981641	1.59283e-08	UP
XLOC.1963	POTOM_008402	0.981504	1.65271e-08	UP
XLOC.1757	POTOM_000569	0.981475	1.66563e-08	unsignificant
XLOC.1757	POTOM_008370	0.980847	1.96591e-08	unsignificant
XLOC.1757	POTOM_008667	0.980806	1.98645e-08	unsignificant
XLOC.1390	POTOM_008763	0.980548	2.12305e-08	unsignificant
XLOC.1963	POTOM_001970	0.979969	2.45584e-08	unsignificant
XLOC.1963	POTOM_002125	0.979844	2.53288e-08	UP
XLOC.1757	POTOM_000566	0.979782	2.5721e-08	unsignificant
XLOC.1757	POTOM_001619	0.979358	2.85116e-08	unsignificant
XLOC.1390	POTOM_007829	0.97824	3.70472e-08	unsignificant
XLOC.1963	POTOM_000609	0.97786	4.0371e-08	UP
XLOC.1757	POTOM_002489	0.977394	4.47684e-08	unsignificant
XLOC.1220	POTOM_007136	0.97717	4.70043e-08	unsignificant
XLOC.1391	POTOM_008015	0.976946	4.93414e-08	DOWN
XLOC.1757	POTOM_001127	0.976883	5.00196e-08	DOWN
XLOC.1963	POTOM_001334	0.97671	5.18953e-08	UP
XLOC.1963	POTOM_003094	0.97655	5.36908e-08	UP
XLOC.1963	POTOM_001880	0.976473	5.45676e-08	UP
XLOC.1757	POTOM_000818	0.976243	5.72764e-08	unsignificant
XLOC.1757	POTOM_003547	0.976212	5.76406e-08	DOWN
XLOC.1757	POTOM_000269	0.976056	5.95408e-08	unsignificant
XLOC.1963	POTOM_008279	0.975894	6.15704e-08	unsignificant
XLOC.1963	POTOM_008457	0.975794	6.28489e-08	UP
XLOC.1390	POTOM_003915	0.975624	6.50569e-08	DOWN
XLOC.1757	POTOM_003533	0.97543	6.76661e-08	unsignificant
XLOC.1390	POTOM_008015	0.975427	6.77171e-08	DOWN
XLOC.1963	POTOM_007665	0.975421	6.77901e-08	UP
XLOC.1757	POTOM_002722	0.975303	6.9423e-08	DOWN
XLOC.1391	POTOM_007351	0.975248	7.01915e-08	DOWN
XLOC.1757	POTOM_007309	0.975174	7.12343e-08	unsignificant
XLOC.1963	POTOM_002928	0.974875	7.56032e-08	UP
XLOC.1757	POTOM_007629	0.974414	8.2724e-08	unsignificant
XLOC.1963	POTOM_005519	0.974096	8.79511e-08	unsignificant
XLOC.1963	POTOM_007453	0.973734	9.4219e-08	unsignificant
XLOC.1391	POTOM_008763	0.973694	9.49227e-08	unsignificant
XLOC.1757	POTOM_008512	0.973524	9.80008e-08	unsignificant
XLOC.1963	POTOM_005554	0.973224	1.03635e-07	UP
XLOC.1757	POTOM_001886	0.973066	1.06706e-07	unsignificant
XLOC.1757	POTOM_000447	0.97259	1.16367e-07	DOWN
XLOC.1757	POTOM_001599	0.972458	1.19167e-07	unsignificant
XLOC.1963	POTOM_003312	0.97226	1.23476e-07	unsignificant
XLOC.1757	POTOM_001895	0.972185	1.25142e-07	unsignificant
XLOC.1757	POTOM_004071	0.972134	1.2628e-07	DOWN
XLOC.1963	POTOM_008465	0.97199	1.29549e-07	UP
XLOC.1220	POTOM_007751	0.971816	1.33576e-07	UP
XLOC.1757	POTOM_002810	0.971788	1.34252e-07	unsignificant
XLOC.1757	POTOM_003047	0.971741	1.35353e-07	unsignificant
XLOC.1390	POTOM_000955	0.971693	1.36504e-07	unsignificant
XLOC.1757	POTOM_000922	0.971692	1.36524e-07	unsignificant
XLOC.1963	POTOM_001686	0.97149	1.41407e-07	UP
XLOC.1391	POTOM_002793	0.971316	1.45727e-07	DOWN
XLOC.1757	POTOM_006781	0.971218	1.48215e-07	unsignificant
XLOC.1963	POTOM_007092	0.971135	1.50339e-07	UP
XLOC.1963	POTOM_002869	-0.971108	1.51048e-07	unsignificant
XLOC.1757	POTOM_003658	0.971019	1.53373e-07	unsignificant
XLOC.1391	POTOM_007855	0.970809	1.58933e-07	DOWN
XLOC.1757	POTOM_003083	0.970754	1.60443e-07	DOWN
XLOC.1757	POTOM_007889	0.970731	1.61051e-07	unsignificant
XLOC.1390	POTOM_008164	0.970462	1.68523e-07	unsignificant
XLOC.1757	POTOM_007844	0.970254	1.74472e-07	unsignificant
XLOC.1390	POTOM_001507	0.970224	1.75345e-07	unsignificant
XLOC.1757	POTOM_007876	0.970166	1.77051e-07	unsignificant
XLOC.1757	POTOM_006376	0.969999	1.82011e-07	unsignificant
XLOC.1757	POTOM_000795	0.969953	1.8338e-07	unsignificant
XLOC.1757	POTOM_000997	0.9699	1.85003e-07	unsignificant
XLOC.1757	POTOM_002544	0.969757	1.89386e-07	unsignificant
XLOC.1757	POTOM_002624	0.969661	1.9239e-07	DOWN
XLOC.1757	POTOM_005048	0.969461	1.98738e-07	unsignificant
XLOC.1220	POTOM_008457	0.969077	2.11421e-07	UP
XLOC.1390	POTOM_007292	0.96902	2.13357e-07	DOWN
XLOC.1963	POTOM_003057	0.968824	2.20102e-07	UP
XLOC.1757	POTOM_000509	0.968801	2.20914e-07	unsignificant
XLOC.1757	POTOM_002706	0.968656	2.26049e-07	unsignificant
XLOC.1390	POTOM_000246	0.96806	2.48119e-07	unsignificant
XLOC.1963	POTOM_005165	-0.968057	2.48239e-07	unsignificant
XLOC.1757	POTOM_008183	0.967895	2.54539e-07	unsignificant
XLOC.1963	POTOM_008747	-0.967862	2.55836e-07	unsignificant
XLOC.1963	POTOM_007870	0.967716	2.61637e-07	UP
XLOC.1963	POTOM_007648	0.967706	2.62037e-07	UP
XLOC.1963	POTOM_008730	0.967551	2.683e-07	UP
XLOC.1757	POTOM_007801	0.967186	2.8355e-07	unsignificant
XLOC.1391	POTOM_003915	0.967159	2.8472e-07	DOWN
XLOC.1391	POTOM_007829	0.967134	2.85791e-07	unsignificant
XLOC.1963	POTOM_001560	0.967075	2.88333e-07	UP
XLOC.1390	POTOM_002645	0.967019	2.90754e-07	unsignificant
XLOC.1220	POTOM_008610	0.966874	2.97149e-07	unsignificant
XLOC.1963	POTOM_001333	0.966716	3.04205e-07	UP
XLOC.1391	POTOM_008164	0.96665	3.07226e-07	unsignificant
XLOC.1963	POTOM_002001	0.966598	3.09576e-07	unsignificant
XLOC.1757	POTOM_007707	0.966492	3.14473e-07	unsignificant
XLOC.1391	POTOM_007292	0.966429	3.17413e-07	DOWN
XLOC.1757	POTOM_000793	0.966376	3.19891e-07	unsignificant
XLOC.1757	POTOM_001699	0.966323	3.22369e-07	unsignificant
XLOC.1757	POTOM_001250	0.966222	3.27198e-07	unsignificant
XLOC.1963	POTOM_007751	0.966076	3.34249e-07	UP
XLOC.1963	POTOM_007268	0.966029	3.36525e-07	UP
XLOC.1757	POTOM_002393	0.965848	3.45489e-07	unsignificant
XLOC.1757	POTOM_000069	0.965751	3.5037e-07	unsignificant
XLOC.1757	POTOM_000092	0.965709	3.52488e-07	unsignificant
XLOC.1963	POTOM_003240	0.96524	3.76977e-07	UP
XLOC.1390	POTOM_007301	0.965128	3.8304e-07	unsignificant
XLOC.1757	POTOM_000134	0.965038	3.87943e-07	unsignificant
XLOC.1757	POTOM_000131	0.96502	3.88933e-07	unsignificant
XLOC.1390	POTOM_005539	0.964973	3.9149e-07	unsignificant
XLOC.1757	POTOM_000956	0.964899	3.956e-07	unsignificant
XLOC.1391	POTOM_007301	0.964752	4.03854e-07	unsignificant
XLOC.1390	POTOM_001645	0.96459	4.13145e-07	unsignificant
XLOC.1963	POTOM_008469	0.964443	4.21682e-07	unsignificant
XLOC.1757	POTOM_001878	0.964381	4.25309e-07	unsignificant
XLOC.1757	POTOM_004798	0.96416	4.38477e-07	unsignificant
XLOC.1757	POTOM_000715	0.964079	4.43444e-07	unsignificant
XLOC.1757	POTOM_007376	0.963979	4.49536e-07	unsignificant
XLOC.1757	POTOM_002480	0.963951	4.51286e-07	unsignificant
XLOC.1390	POTOM_007630	0.963476	4.81432e-07	DOWN
XLOC.224	POTOM_001515	0.963456	4.82739e-07	unsignificant
XLOC.1757	POTOM_001637	0.963092	5.06917e-07	unsignificant
XLOC.1757	POTOM_001716	0.962989	5.13936e-07	unsignificant
XLOC.1757	POTOM_002505	0.962788	5.27889e-07	DOWN
XLOC.1390	POTOM_007855	0.962756	5.30105e-07	DOWN
XLOC.1757	POTOM_000270	0.962725	5.32304e-07	DOWN
XLOC.1757	POTOM_001359	0.962647	5.37865e-07	unsignificant
XLOC.1220	POTOM_001333	0.962448	5.52098e-07	UP
XLOC.1757	POTOM_002674	0.962368	5.57932e-07	unsignificant
XLOC.1757	POTOM_007436	0.962257	5.66101e-07	unsignificant
XLOC.1220	POTOM_007119	0.962118	5.76518e-07	UP
XLOC.1390	POTOM_001391	0.962081	5.79289e-07	DOWN
XLOC.224	POTOM_005048	-0.962023	5.83644e-07	unsignificant
XLOC.1757	POTOM_000005	0.96145	6.28416e-07	DOWN
XLOC.1757	POTOM_007578	0.961358	6.35884e-07	DOWN
XLOC.1757	POTOM_001671	0.961207	6.48253e-07	unsignificant
XLOC.1220	POTOM_008402	0.961043	6.61887e-07	UP
XLOC.1963	POTOM_002769	-0.961013	6.64341e-07	unsignificant
XLOC.1757	POTOM_008118	0.960978	6.67357e-07	unsignificant
XLOC.1963	POTOM_001541	0.960866	6.76818e-07	unsignificant
XLOC.1757	POTOM_007659	0.960831	6.79834e-07	unsignificant
XLOC.1963	POTOM_000038	0.960735	6.8805e-07	unsignificant
XLOC.1390	POTOM_001757	0.960656	6.94953e-07	unsignificant
XLOC.1757	POTOM_001447	0.960443	7.13726e-07	unsignificant
XLOC.1757	POTOM_001497	0.96042	7.15789e-07	unsignificant
XLOC.1757	POTOM_000350	0.960321	7.24613e-07	unsignificant
XLOC.1391	POTOM_002645	0.960305	7.2611e-07	unsignificant
XLOC.1757	POTOM_002713	0.960167	7.38579e-07	unsignificant
XLOC.1757	POTOM_001552	0.960147	7.40477e-07	DOWN
XLOC.1963	POTOM_006789	0.960111	7.43718e-07	UP
XLOC.1390	POTOM_000460	0.96	7.54025e-07	DOWN
XLOC.1757	POTOM_007256	0.959995	7.54473e-07	unsignificant
XLOC.1391	POTOM_000130	0.95984	7.69025e-07	DOWN
XLOC.1757	POTOM_001152	0.959816	7.71278e-07	unsignificant
XLOC.1390	POTOM_002287	0.959706	7.81752e-07	unsignificant
XLOC.1390	POTOM_007176	0.959672	7.84953e-07	DOWN
XLOC.1390	POTOM_001642	0.959601	7.91852e-07	unsignificant
XLOC.1757	POTOM_008215	0.959501	8.01586e-07	unsignificant
XLOC.1757	POTOM_003511	0.959328	8.18609e-07	unsignificant
XLOC.1390	POTOM_001748	0.959295	8.21886e-07	unsignificant
XLOC.1390	POTOM_001986	0.959265	8.24878e-07	DOWN
XLOC.1757	POTOM_001763	0.959109	8.40509e-07	unsignificant
XLOC.1220	POTOM_003682	0.958749	8.77714e-07	unsignificant
XLOC.1757	POTOM_005394	0.958635	8.89642e-07	unsignificant
XLOC.1757	POTOM_003410	0.958461	9.08236e-07	unsignificant
XLOC.1963	POTOM_000264	0.95846	9.08444e-07	unsignificant
XLOC.224	POTOM_004614	0.958408	9.14029e-07	UP
XLOC.1757	POTOM_001654	0.958212	9.35437e-07	unsignificant
XLOC.1963	POTOM_005135	0.957812	9.80457e-07	UP
XLOC.1391	POTOM_002506	0.957653	9.98717e-07	unsignificant
XLOC.1757	POTOM_002387	-0.957617	1.00301e-06	unsignificant
XLOC.1391	POTOM_001995	0.957614	1.00328e-06	unsignificant
XLOC.1757	POTOM_002077	0.957532	1.0129e-06	unsignificant
XLOC.1757	POTOM_008125	0.957209	1.05138e-06	DOWN
XLOC.1757	POTOM_000554	0.957192	1.0535e-06	unsignificant
XLOC.1757	POTOM_001495	0.956894	1.09008e-06	unsignificant
XLOC.1391	POTOM_007234	0.956836	1.09734e-06	DOWN
XLOC.224	POTOM_001072	-0.956792	1.10291e-06	unsignificant
XLOC.1963	POTOM_002701	0.956757	1.10726e-06	UP
XLOC.1757	POTOM_005840	0.956752	1.10797e-06	unsignificant
XLOC.1757	POTOM_000613	0.95643	1.1492e-06	unsignificant
XLOC.1390	POTOM_008768	0.956235	1.17478e-06	DOWN
XLOC.1390	POTOM_003062	0.956171	1.18318e-06	unsignificant
XLOC.1390	POTOM_001426	0.956168	1.18362e-06	unsignificant
XLOC.1391	POTOM_006687	0.956077	1.19572e-06	DOWN
XLOC.224	POTOM_003609	0.955942	1.21405e-06	unsignificant
XLOC.1391	POTOM_001412	0.955898	1.22e-06	unsignificant
XLOC.1757	POTOM_006868	0.955739	1.24183e-06	unsignificant
XLOC.1963	POTOM_002409	0.955712	1.24547e-06	UP
XLOC.1963	POTOM_005771	-0.955701	1.24699e-06	unsignificant
XLOC.1757	POTOM_000860	0.955501	1.27508e-06	unsignificant
XLOC.1390	POTOM_001412	0.955397	1.28981e-06	unsignificant
XLOC.1757	POTOM_001387	0.955382	1.29193e-06	DOWN
XLOC.1391	POTOM_001748	0.955342	1.29759e-06	unsignificant
XLOC.224	POTOM_000218	0.955312	1.3019e-06	unsignificant
XLOC.1963	POTOM_001795	0.955043	1.34102e-06	UP
XLOC.1220	POTOM_007106	0.954928	1.35799e-06	UP
XLOC.1391	POTOM_000955	0.954904	1.36146e-06	unsignificant
XLOC.1963	POTOM_007649	0.954884	1.36451e-06	unsignificant
XLOC.1391	POTOM_002375	0.954754	1.38386e-06	unsignificant
XLOC.1757	POTOM_008607	0.954667	1.39706e-06	unsignificant
XLOC.1757	POTOM_003019	0.954664	1.39752e-06	unsignificant
XLOC.1390	POTOM_000700	0.954638	1.40148e-06	DOWN
XLOC.1757	POTOM_001939	0.954487	1.42453e-06	unsignificant
XLOC.1757	POTOM_001187	0.954423	1.43455e-06	DOWN
XLOC.1390	POTOM_008393	0.954085	1.48762e-06	unsignificant
XLOC.1757	POTOM_007594	0.954007	1.5001e-06	unsignificant
XLOC.1963	POTOM_000906	0.953887	1.51954e-06	unsignificant
XLOC.1963	POTOM_003388	0.95388	1.52061e-06	UP
XLOC.1391	POTOM_001366	0.953786	1.53589e-06	unsignificant
XLOC.1757	POTOM_002983	0.953586	1.56893e-06	unsignificant
XLOC.1963	POTOM_006264	0.953411	1.59822e-06	UP
XLOC.1963	POTOM_005434	0.953398	1.60039e-06	unsignificant
XLOC.224	POTOM_000553	-0.953331	1.61184e-06	unsignificant
XLOC.1390	POTOM_000053	0.953288	1.61909e-06	DOWN
XLOC.1757	POTOM_007440	0.953175	1.6384e-06	unsignificant
XLOC.1757	POTOM_007584	0.953148	1.64316e-06	unsignificant
XLOC.1963	POTOM_008066	0.95302	1.66536e-06	UP
XLOC.1390	POTOM_001187	0.952905	1.68552e-06	DOWN
XLOC.1390	POTOM_000130	0.952833	1.69828e-06	DOWN
XLOC.224	POTOM_005684	0.952794	1.70518e-06	UP
XLOC.1391	POTOM_000246	0.952708	1.72046e-06	unsignificant
XLOC.224	POTOM_006436	0.952681	1.72536e-06	UP
XLOC.1757	POTOM_001421	0.952658	1.72941e-06	unsignificant
XLOC.1757	POTOM_000246	0.952631	1.73425e-06	unsignificant
XLOC.1757	POTOM_003052	0.95261	1.73808e-06	unsignificant
XLOC.1390	POTOM_003022	0.952272	1.79998e-06	unsignificant
XLOC.224	POTOM_000263	0.952199	1.81342e-06	unsignificant
XLOC.1963	POTOM_000969	-0.952016	1.84795e-06	unsignificant
XLOC.1963	POTOM_007545	0.951983	1.85414e-06	UP
XLOC.1391	POTOM_008768	0.951971	1.85643e-06	DOWN
XLOC.1390	POTOM_003083	0.951945	1.86137e-06	DOWN
XLOC.1757	POTOM_003592	0.951902	1.86956e-06	unsignificant
XLOC.1390	POTOM_001366	0.951898	1.87029e-06	unsignificant
XLOC.1757	POTOM_001352	0.95188	1.87391e-06	unsignificant
XLOC.1757	POTOM_001933	0.951711	1.90639e-06	DOWN
XLOC.1391	POTOM_001757	0.951633	1.92151e-06	unsignificant
XLOC.224	POTOM_003193	-0.951547	1.93848e-06	unsignificant
XLOC.1757	POTOM_002255	0.951478	1.95208e-06	unsignificant
XLOC.224	POTOM_007543	0.951463	1.9551e-06	unsignificant
XLOC.1757	POTOM_000553	0.951433	1.96094e-06	unsignificant
XLOC.1757	POTOM_008451	0.951249	1.99786e-06	unsignificant
XLOC.1757	POTOM_002141	0.951237	2.00018e-06	unsignificant
XLOC.1963	POTOM_007590	0.951105	2.02691e-06	unsignificant
XLOC.1390	POTOM_006687	0.950707	2.1093e-06	DOWN
XLOC.1757	POTOM_003674	0.950663	2.11874e-06	unsignificant
XLOC.1963	POTOM_004292	0.950651	2.12123e-06	UP
XLOC.1390	POTOM_002375	0.950637	2.12423e-06	unsignificant
XLOC.1757	POTOM_002056	0.950569	2.13849e-06	unsignificant
XLOC.1391	POTOM_001507	0.950161	2.22684e-06	unsignificant
XLOC.1757	POTOM_001792	0.950157	2.22772e-06	unsignificant
XLOC.224	POTOM_001008	-0.950138	2.23174e-06	unsignificant
XLOC.1390	POTOM_003255	0.949965	2.27025e-06	unsignificant
XLOC.1757	POTOM_002008	0.949866	2.29221e-06	unsignificant
XLOC.1391	POTOM_006471	0.949805	2.30595e-06	DOWN
XLOC.1757	POTOM_007429	0.949713	2.32682e-06	unsignificant
XLOC.1390	POTOM_002141	0.949618	2.34861e-06	unsignificant
XLOC.1963	POTOM_008106	0.949552	2.36378e-06	unsignificant
XLOC.1757	POTOM_001034	0.949533	2.36802e-06	unsignificant
XLOC.1963	POTOM_001356	0.949508	2.37379e-06	unsignificant
XLOC.1757	POTOM_002265	0.949347	2.41124e-06	unsignificant
XLOC.1391	POTOM_001391	0.949178	2.45115e-06	DOWN
XLOC.224	POTOM_005678	0.949104	2.46878e-06	unsignificant
XLOC.1963	POTOM_007580	0.949082	2.47391e-06	unsignificant
XLOC.224	POTOM_001996	-0.94907	2.47682e-06	unsignificant
XLOC.1390	POTOM_003451	0.948992	2.49539e-06	unsignificant
XLOC.1963	POTOM_003307	0.948954	2.50472e-06	unsignificant
XLOC.1757	POTOM_002577	0.948816	2.53806e-06	unsignificant
XLOC.224	POTOM_006000	0.948764	2.55073e-06	unsignificant
XLOC.1391	POTOM_007715	0.948705	2.56533e-06	DOWN
XLOC.1757	POTOM_001100	0.948704	2.56555e-06	unsignificant
XLOC.1757	POTOM_007372	0.948676	2.57241e-06	unsignificant
XLOC.1757	POTOM_006110	0.948663	2.57554e-06	unsignificant
XLOC.224	POTOM_001845	-0.948606	2.58959e-06	unsignificant
XLOC.1963	POTOM_000591	0.948572	2.59814e-06	unsignificant
XLOC.1757	POTOM_007201	0.948552	2.60312e-06	unsignificant
XLOC.1757	POTOM_001653	0.948436	2.63202e-06	unsignificant
XLOC.1757	POTOM_008437	0.948223	2.68598e-06	unsignificant
XLOC.1963	POTOM_005583	0.947956	2.75462e-06	unsignificant
XLOC.1390	POTOM_007688	0.947922	2.76338e-06	DOWN
XLOC.224	POTOM_003413	-0.947552	2.86113e-06	unsignificant
XLOC.224	POTOM_003736	0.94751	2.8726e-06	unsignificant
XLOC.1757	POTOM_002039	0.947476	2.88174e-06	unsignificant
XLOC.1220	POTOM_001040	0.947455	2.88724e-06	UP
XLOC.1757	POTOM_000530	0.94742	2.89681e-06	unsignificant
XLOC.224	POTOM_005834	0.947322	2.92322e-06	UP
XLOC.1963	POTOM_006416	-0.94718	2.96231e-06	unsignificant
XLOC.1963	POTOM_005933	0.947109	2.98183e-06	unsignificant
XLOC.1220	POTOM_003517	0.947047	2.99896e-06	UP
XLOC.1963	POTOM_000044	0.946987	3.01576e-06	UP
XLOC.1390	POTOM_000820	0.94679	3.07113e-06	unsignificant
XLOC.1391	POTOM_000700	0.946779	3.07422e-06	DOWN
XLOC.224	POTOM_002056	-0.946702	3.09631e-06	unsignificant
XLOC.1963	POTOM_003110	0.946465	3.16448e-06	unsignificant
XLOC.1390	POTOM_007715	0.946402	3.18268e-06	DOWN
XLOC.1757	POTOM_007873	0.946221	3.23579e-06	unsignificant
XLOC.1963	POTOM_003119	0.946213	3.23822e-06	UP
XLOC.224	POTOM_001594	-0.946109	3.26913e-06	unsignificant
XLOC.1757	POTOM_003010	0.945943	3.3188e-06	unsignificant
XLOC.1963	POTOM_001655	0.945855	3.34546e-06	unsignificant
XLOC.1963	POTOM_000748	0.945741	3.38011e-06	UP
XLOC.1390	POTOM_001946	0.945653	3.40698e-06	unsignificant
XLOC.1220	POTOM_000906	0.945581	3.42937e-06	unsignificant
XLOC.1390	POTOM_001943	0.945566	3.43389e-06	DOWN
XLOC.1757	POTOM_008198	0.945541	3.4416e-06	unsignificant
XLOC.1963	POTOM_002940	0.945511	3.45105e-06	unsignificant
XLOC.1757	POTOM_000521	0.945444	3.47173e-06	unsignificant
XLOC.1757	POTOM_002964	0.945304	3.51582e-06	DOWN
XLOC.224	POTOM_001509	-0.945191	3.55166e-06	unsignificant
XLOC.1963	POTOM_002768	-0.945128	3.57166e-06	unsignificant
XLOC.1963	POTOM_001521	0.944968	3.62287e-06	UP
XLOC.1757	POTOM_002694	0.944876	3.65286e-06	DOWN
XLOC.1391	POTOM_001426	0.944752	3.69325e-06	unsignificant
XLOC.1757	POTOM_008189	0.944535	3.76518e-06	unsignificant
XLOC.1757	POTOM_002106	0.944441	3.79653e-06	unsignificant
XLOC.1757	POTOM_002702	0.94443	3.8002e-06	unsignificant
XLOC.1963	POTOM_000464	0.944406	3.80819e-06	unsignificant
XLOC.1757	POTOM_006591	0.944384	3.81569e-06	unsignificant
XLOC.1757	POTOM_002392	0.944383	3.81592e-06	unsignificant
XLOC.1391	POTOM_001187	0.943986	3.95124e-06	DOWN
XLOC.1963	POTOM_003360	0.943936	3.96865e-06	UP
XLOC.1757	POTOM_008305	0.943885	3.9863e-06	unsignificant
XLOC.1963	POTOM_008643	0.943817	4.01038e-06	UP
XLOC.1963	POTOM_001660	0.943797	4.01708e-06	unsignificant
XLOC.454	POTOM_003820	0.943784	4.02172e-06	UP
XLOC.224	POTOM_003447	-0.943709	4.04815e-06	unsignificant
XLOC.1390	POTOM_003169	0.943531	4.11132e-06	unsignificant
XLOC.224	POTOM_006438	0.943529	4.11189e-06	unsignificant
XLOC.1757	POTOM_000696	0.943517	4.11618e-06	unsignificant
XLOC.224	POTOM_000619	-0.943367	4.17007e-06	unsignificant
XLOC.1757	POTOM_002963	0.943366	4.17053e-06	unsignificant
XLOC.1757	POTOM_007713	0.943282	4.20087e-06	unsignificant
XLOC.1757	POTOM_001511	0.943213	4.22629e-06	unsignificant
XLOC.1757	POTOM_000837	0.943202	4.22995e-06	unsignificant
XLOC.224	POTOM_008592	-0.94315	4.249e-06	unsignificant
XLOC.1963	POTOM_002551	0.943118	4.26098e-06	unsignificant
XLOC.224	POTOM_003853	0.942771	4.38987e-06	unsignificant
XLOC.1963	POTOM_002521	-0.942757	4.39507e-06	unsignificant
XLOC.1391	POTOM_002194	0.942712	4.41209e-06	DOWN
XLOC.1963	POTOM_005486	0.942708	4.41354e-06	UP
XLOC.1757	POTOM_001642	0.942482	4.49942e-06	unsignificant
XLOC.1220	POTOM_007120	0.942466	4.50576e-06	UP
XLOC.1963	POTOM_002871	0.942399	4.53153e-06	UP
XLOC.1757	POTOM_005549	0.942323	4.56099e-06	unsignificant
XLOC.1757	POTOM_006682	0.942314	4.56425e-06	unsignificant
XLOC.1963	POTOM_008697	0.942249	4.58983e-06	unsignificant
XLOC.1220	POTOM_005960	0.942248	4.59003e-06	UP
XLOC.1963	POTOM_002759	-0.942173	4.61932e-06	unsignificant
XLOC.224	POTOM_007707	-0.942154	4.62695e-06	unsignificant
XLOC.224	POTOM_000666	-0.942137	4.6333e-06	unsignificant
XLOC.1390	POTOM_002194	0.942128	4.63715e-06	DOWN
XLOC.1963	POTOM_003782	-0.942124	4.6384e-06	unsignificant
XLOC.224	POTOM_000554	-0.942115	4.64199e-06	unsignificant
XLOC.1391	POTOM_000053	0.942092	4.65112e-06	DOWN
XLOC.1757	POTOM_002543	0.942066	4.66132e-06	unsignificant
XLOC.1963	POTOM_007194	0.94185	4.74701e-06	unsignificant
XLOC.1963	POTOM_007754	0.941803	4.76586e-06	unsignificant
XLOC.1757	POTOM_003045	0.941793	4.76996e-06	unsignificant
XLOC.1963	POTOM_004207	0.941736	4.79307e-06	unsignificant
XLOC.224	POTOM_005180	0.941731	4.79512e-06	unsignificant
XLOC.1757	POTOM_005560	0.941667	4.82082e-06	unsignificant
XLOC.224	POTOM_003052	-0.941471	4.90082e-06	unsignificant
XLOC.1390	POTOM_001921	0.94131	4.96725e-06	unsignificant
XLOC.1757	POTOM_008138	0.941304	4.96986e-06	unsignificant
XLOC.1757	POTOM_007696	0.941257	4.98907e-06	unsignificant
XLOC.1757	POTOM_000219	0.941251	4.99153e-06	unsignificant
XLOC.1757	POTOM_002016	0.941246	4.99388e-06	DOWN
XLOC.1757	POTOM_001825	0.941128	5.04311e-06	unsignificant
XLOC.1391	POTOM_003169	0.941082	5.06245e-06	unsignificant
XLOC.1757	POTOM_001605	0.941055	5.07394e-06	unsignificant
XLOC.1757	POTOM_001509	0.941026	5.08614e-06	unsignificant
XLOC.1963	POTOM_002796	-0.940993	5.09991e-06	unsignificant
XLOC.1390	POTOM_001387	0.940985	5.10325e-06	DOWN
XLOC.1757	POTOM_003508	0.940975	5.10744e-06	unsignificant
XLOC.1391	POTOM_007630	0.940937	5.12373e-06	DOWN
XLOC.1757	POTOM_008672	0.940911	5.13503e-06	unsignificant
XLOC.1757	POTOM_002079	0.940895	5.14184e-06	unsignificant
XLOC.1220	POTOM_005519	0.940878	5.14908e-06	unsignificant
XLOC.1390	POTOM_007234	0.940855	5.15879e-06	DOWN
XLOC.224	POTOM_002717	-0.940824	5.17204e-06	unsignificant
XLOC.1757	POTOM_001609	0.940766	5.19705e-06	unsignificant
XLOC.1391	POTOM_005539	0.940482	5.31997e-06	unsignificant
XLOC.1757	POTOM_005374	0.940422	5.34637e-06	unsignificant
XLOC.1757	POTOM_003107	0.940356	5.37567e-06	unsignificant
XLOC.1963	POTOM_000653	0.940252	5.42162e-06	unsignificant
XLOC.224	POTOM_002569	0.940191	5.44867e-06	unsignificant
XLOC.224	POTOM_008470	-0.9401	5.48921e-06	unsignificant
XLOC.1757	POTOM_003440	0.940077	5.49984e-06	unsignificant
XLOC.1757	POTOM_007753	0.93998	5.54361e-06	unsignificant
XLOC.224	POTOM_002494	-0.939978	5.54455e-06	unsignificant
XLOC.1390	POTOM_007566	0.939966	5.5499e-06	unsignificant
XLOC.1757	POTOM_002580	0.939929	5.56673e-06	unsignificant
XLOC.1390	POTOM_000866	0.939903	5.57819e-06	unsignificant
XLOC.1963	POTOM_002412	0.939853	5.601e-06	unsignificant
XLOC.224	POTOM_000738	-0.939778	5.63556e-06	unsignificant
XLOC.1391	POTOM_008393	0.939748	5.64933e-06	unsignificant
XLOC.1963	POTOM_005058	0.939686	5.67789e-06	unsignificant
XLOC.1757	POTOM_001737	0.939549	5.74125e-06	unsignificant
XLOC.1757	POTOM_000393	0.939535	5.7478e-06	unsignificant
XLOC.224	POTOM_001792	-0.939534	5.74839e-06	unsignificant
XLOC.1757	POTOM_008738	0.939532	5.74905e-06	unsignificant
XLOC.1757	POTOM_005877	0.939515	5.75687e-06	unsignificant
XLOC.1963	POTOM_000183	0.939484	5.77127e-06	unsignificant
XLOC.1963	POTOM_007136	0.939375	5.82245e-06	unsignificant
XLOC.1757	POTOM_003488	0.93926	5.8767e-06	unsignificant
XLOC.1220	POTOM_001334	0.939165	5.92185e-06	UP
XLOC.1220	POTOM_007980	0.939165	5.92207e-06	unsignificant
XLOC.1757	POTOM_008479	0.939098	5.95404e-06	unsignificant
XLOC.1963	POTOM_007339	0.939018	5.99227e-06	unsignificant
XLOC.224	POTOM_000277	-0.939009	5.99664e-06	unsignificant
XLOC.1390	POTOM_001156	0.939001	6.00034e-06	DOWN
XLOC.1757	POTOM_006245	0.938972	6.01461e-06	unsignificant
XLOC.224	POTOM_006090	-0.938959	6.02061e-06	unsignificant
XLOC.1757	POTOM_007715	0.938943	6.02834e-06	DOWN
XLOC.1757	POTOM_008184	0.938903	6.04796e-06	unsignificant
XLOC.224	POTOM_001115	-0.9389	6.04922e-06	unsignificant
XLOC.1757	POTOM_008755	0.938884	6.05709e-06	unsignificant
XLOC.1390	POTOM_001058	0.938863	6.06724e-06	DOWN
XLOC.1757	POTOM_000426	0.93885	6.07359e-06	unsignificant
XLOC.224	POTOM_006363	-0.938759	6.11787e-06	unsignificant
XLOC.1963	POTOM_000030	-0.938728	6.1333e-06	unsignificant
XLOC.1757	POTOM_001072	0.938728	6.13333e-06	unsignificant
XLOC.1757	POTOM_006332	-0.938716	6.13908e-06	unsignificant
XLOC.1390	POTOM_006294	0.938704	6.14483e-06	unsignificant
XLOC.1757	POTOM_000089	0.938685	6.15427e-06	unsignificant
XLOC.454	POTOM_000261	0.938635	6.17876e-06	UP
XLOC.1963	POTOM_002698	0.938627	6.18268e-06	unsignificant
XLOC.1391	POTOM_003083	0.93862	6.1863e-06	DOWN
XLOC.1757	POTOM_001006	0.938583	6.20477e-06	unsignificant
XLOC.1390	POTOM_001671	0.938364	6.31384e-06	unsignificant
XLOC.1390	POTOM_006471	0.938283	6.35454e-06	DOWN
XLOC.1757	POTOM_008597	0.938172	6.41031e-06	unsignificant
XLOC.1757	POTOM_006266	0.938013	6.49179e-06	DOWN
XLOC.224	POTOM_003019	-0.937995	6.50066e-06	unsignificant
XLOC.1390	POTOM_007404	0.937982	6.50738e-06	unsignificant
XLOC.1391	POTOM_001645	0.937979	6.50897e-06	unsignificant
XLOC.1963	POTOM_002035	0.937961	6.51834e-06	unsignificant
XLOC.224	POTOM_002543	-0.937945	6.5264e-06	unsignificant
XLOC.224	POTOM_007899	0.937893	6.55316e-06	unsignificant
XLOC.1391	POTOM_001642	0.937842	6.5798e-06	unsignificant
XLOC.1220	POTOM_005501	0.937678	6.66487e-06	unsignificant
XLOC.224	POTOM_003423	-0.937675	6.6667e-06	unsignificant
XLOC.1963	POTOM_000980	0.937624	6.69363e-06	unsignificant
XLOC.1757	POTOM_000163	0.937555	6.72966e-06	unsignificant
XLOC.1757	POTOM_001670	0.937549	6.73264e-06	unsignificant
XLOC.1963	POTOM_008074	0.937485	6.76652e-06	unsignificant
XLOC.224	POTOM_000715	-0.937482	6.76837e-06	unsignificant
XLOC.1757	POTOM_006529	0.937454	6.78326e-06	unsignificant
XLOC.1757	POTOM_003949	0.937423	6.79943e-06	unsignificant
XLOC.1963	POTOM_002991	0.937314	6.85753e-06	UP
XLOC.224	POTOM_007745	0.937292	6.86948e-06	unsignificant
XLOC.1390	POTOM_002388	0.937134	6.95461e-06	DOWN
XLOC.224	POTOM_006374	0.937112	6.96634e-06	unsignificant
XLOC.1220	POTOM_006845	0.936917	7.07278e-06	unsignificant
XLOC.1757	POTOM_000713	0.936873	7.097e-06	unsignificant
XLOC.1757	POTOM_007091	-0.936745	7.16748e-06	UP
XLOC.1757	POTOM_003166	0.936725	7.1786e-06	DOWN
XLOC.1390	POTOM_008737	0.936668	7.2107e-06	unsignificant
XLOC.1757	POTOM_000757	0.936668	7.21072e-06	unsignificant
XLOC.1757	POTOM_002610	0.936606	7.24535e-06	unsignificant
XLOC.1757	POTOM_000079	0.936595	7.25119e-06	DOWN
XLOC.1390	POTOM_008265	0.936553	7.27478e-06	DOWN
XLOC.1390	POTOM_000632	0.936544	7.27982e-06	unsignificant
XLOC.224	POTOM_000113	-0.936521	7.2928e-06	unsignificant
XLOC.1757	POTOM_002675	0.936486	7.31244e-06	unsignificant
XLOC.1757	POTOM_005433	0.936398	7.36191e-06	unsignificant
XLOC.1963	POTOM_000473	0.936389	7.3671e-06	UP
XLOC.224	POTOM_004395	0.936298	7.41884e-06	unsignificant
XLOC.1391	POTOM_007404	0.936205	7.47183e-06	unsignificant
XLOC.224	POTOM_001367	0.936146	7.50613e-06	unsignificant
XLOC.1757	POTOM_002877	0.936128	7.51634e-06	unsignificant
XLOC.1757	POTOM_001996	0.936127	7.51698e-06	unsignificant
XLOC.1757	POTOM_002791	0.936097	7.53411e-06	unsignificant
XLOC.1757	POTOM_001891	0.936046	7.56356e-06	unsignificant
XLOC.1757	POTOM_001749	0.935963	7.61172e-06	unsignificant
XLOC.1757	POTOM_008137	0.93593	7.63067e-06	unsignificant
XLOC.1757	POTOM_006521	0.935884	7.65752e-06	unsignificant
XLOC.1391	POTOM_000866	0.93585	7.67776e-06	unsignificant
XLOC.1757	POTOM_007089	0.935825	7.69229e-06	unsignificant
XLOC.224	POTOM_002299	0.93581	7.70125e-06	unsignificant
XLOC.224	POTOM_005085	0.935732	7.747e-06	unsignificant
XLOC.1757	POTOM_000955	0.935681	7.7769e-06	unsignificant
XLOC.1757	POTOM_003451	0.935674	7.78101e-06	unsignificant
XLOC.1220	POTOM_001686	0.935653	7.79341e-06	UP
XLOC.1963	POTOM_008419	0.93561	7.81925e-06	UP
XLOC.224	POTOM_005549	-0.935602	7.82362e-06	unsignificant
XLOC.1963	POTOM_008179	0.935584	7.83439e-06	UP
XLOC.224	POTOM_008751	-0.935518	7.87381e-06	unsignificant
XLOC.1391	POTOM_001387	0.935517	7.87449e-06	DOWN
XLOC.1391	POTOM_007566	0.935388	7.95202e-06	unsignificant
XLOC.224	POTOM_007227	-0.935383	7.95481e-06	unsignificant
XLOC.224	POTOM_000997	-0.935366	7.96487e-06	unsignificant
XLOC.224	POTOM_007847	-0.935291	8.01009e-06	unsignificant
XLOC.1757	POTOM_000889	0.935282	8.01571e-06	unsignificant
XLOC.1757	POTOM_001748	0.935247	8.03712e-06	unsignificant
XLOC.224	POTOM_000694	-0.93522	8.05365e-06	unsignificant
XLOC.224	POTOM_002238	0.935185	8.07462e-06	unsignificant
XLOC.1390	POTOM_001511	0.935178	8.07921e-06	unsignificant
XLOC.1757	POTOM_001182	0.935149	8.09644e-06	unsignificant
XLOC.224	POTOM_005021	-0.935059	8.15159e-06	unsignificant
XLOC.1391	POTOM_001921	0.935027	8.17136e-06	unsignificant
XLOC.1963	POTOM_006495	0.934979	8.20079e-06	unsignificant
XLOC.224	POTOM_003440	-0.93494	8.22495e-06	unsignificant
XLOC.1757	POTOM_008265	0.934937	8.22689e-06	DOWN
XLOC.224	POTOM_002393	-0.934833	8.29157e-06	unsignificant
XLOC.224	POTOM_004535	0.934782	8.32322e-06	unsignificant
XLOC.1757	POTOM_008784	0.934727	8.35745e-06	unsignificant
XLOC.1391	POTOM_002141	0.934711	8.36731e-06	unsignificant
XLOC.1390	POTOM_003511	0.934691	8.3798e-06	unsignificant
XLOC.1390	POTOM_002908	0.93463	8.41856e-06	DOWN
XLOC.224	POTOM_003131	-0.934544	8.47238e-06	unsignificant
XLOC.1391	POTOM_007176	0.934544	8.47286e-06	DOWN
XLOC.1391	POTOM_001943	0.934536	8.47753e-06	DOWN
XLOC.1757	POTOM_002717	0.934509	8.49491e-06	unsignificant
XLOC.1757	POTOM_000738	0.934497	8.50226e-06	unsignificant
XLOC.1963	POTOM_007980	0.934483	8.5113e-06	unsignificant
XLOC.1220	POTOM_003312	0.934462	8.52455e-06	unsignificant
XLOC.224	POTOM_008760	-0.934343	8.60032e-06	unsignificant
XLOC.224	POTOM_007889	-0.934338	8.60411e-06	unsignificant
XLOC.224	POTOM_002882	-0.934326	8.61176e-06	unsignificant
XLOC.224	POTOM_000092	-0.934304	8.62548e-06	unsignificant
XLOC.1757	POTOM_000187	0.934211	8.68575e-06	unsignificant
XLOC.224	POTOM_006514	0.934201	8.69219e-06	unsignificant
XLOC.1220	POTOM_002759	-0.934032	8.80157e-06	unsignificant
XLOC.1963	POTOM_007299	0.933986	8.83132e-06	unsignificant
XLOC.1963	POTOM_002250	0.933939	8.86212e-06	unsignificant
XLOC.1391	POTOM_001986	0.933887	8.89624e-06	DOWN
XLOC.1963	POTOM_001385	0.933797	8.95612e-06	unsignificant
XLOC.1391	POTOM_002287	0.933762	8.97918e-06	unsignificant
XLOC.1757	POTOM_001458	0.93359	9.09349e-06	unsignificant
XLOC.224	POTOM_004704	0.933588	9.09489e-06	unsignificant
XLOC.224	POTOM_006389	0.933562	9.11217e-06	unsignificant
XLOC.454	POTOM_007205	0.933549	9.12104e-06	UP
XLOC.1757	POTOM_008760	0.933484	9.16465e-06	unsignificant
XLOC.1757	POTOM_003137	0.933466	9.17658e-06	unsignificant
XLOC.1757	POTOM_003265	0.933409	9.21517e-06	unsignificant
XLOC.1757	POTOM_001025	0.933375	9.23832e-06	unsignificant
XLOC.1757	POTOM_007927	0.93334	9.26211e-06	unsignificant
XLOC.1390	POTOM_008692	0.933306	9.28497e-06	unsignificant
XLOC.224	POTOM_003906	0.933287	9.29772e-06	unsignificant
XLOC.224	POTOM_005911	0.933236	9.33301e-06	unsignificant
XLOC.1390	POTOM_000447	0.933216	9.3468e-06	DOWN
XLOC.224	POTOM_007584	-0.933174	9.37544e-06	unsignificant
XLOC.224	POTOM_004312	0.932977	9.51128e-06	unsignificant
XLOC.224	POTOM_008167	-0.932944	9.5337e-06	unsignificant
XLOC.1963	POTOM_007967	0.9329	9.56429e-06	unsignificant
XLOC.224	POTOM_005316	-0.93288	9.57818e-06	unsignificant
XLOC.1390	POTOM_007934	0.932788	9.6429e-06	unsignificant
XLOC.224	POTOM_001359	-0.932787	9.64339e-06	unsignificant
XLOC.1963	POTOM_001899	0.932731	9.68283e-06	UP
XLOC.224	POTOM_003095	-0.932718	9.692e-06	unsignificant
XLOC.224	POTOM_007844	-0.932705	9.70122e-06	unsignificant
XLOC.1391	POTOM_002696	0.932611	9.76766e-06	DOWN
XLOC.1220	POTOM_002034	0.932449	9.88296e-06	unsignificant
XLOC.1757	POTOM_007569	0.932371	9.93839e-06	unsignificant
XLOC.1390	POTOM_001030	0.932275	1.00076e-05	unsignificant
XLOC.1757	POTOM_000664	0.932256	1.00212e-05	unsignificant
XLOC.1757	POTOM_005525	0.932256	1.00217e-05	DOWN
XLOC.1757	POTOM_007292	0.932248	1.00275e-05	DOWN
XLOC.1391	POTOM_007688	0.932181	1.00756e-05	DOWN
XLOC.1757	POTOM_008383	0.932158	1.00927e-05	unsignificant
XLOC.224	POTOM_005853	0.932138	1.01073e-05	UP
XLOC.224	POTOM_004926	0.932093	1.01395e-05	unsignificant
XLOC.1390	POTOM_001208	0.932089	1.01429e-05	unsignificant
XLOC.1390	POTOM_008029	0.932084	1.01459e-05	unsignificant
XLOC.1220	POTOM_002661	-0.932078	1.01504e-05	unsignificant
XLOC.1391	POTOM_001978	0.932077	1.01512e-05	unsignificant
XLOC.224	POTOM_005413	0.932053	1.01686e-05	unsignificant
XLOC.224	POTOM_000089	-0.93204	1.01783e-05	unsignificant
XLOC.1757	POTOM_007710	0.932032	1.01846e-05	unsignificant
XLOC.224	POTOM_000627	-0.931805	1.03511e-05	unsignificant
XLOC.224	POTOM_000978	-0.931741	1.03993e-05	unsignificant
XLOC.1390	POTOM_002679	0.931711	1.04214e-05	DOWN
XLOC.1963	POTOM_006105	0.931703	1.0427e-05	unsignificant
XLOC.1963	POTOM_002760	0.931701	1.04289e-05	unsignificant
XLOC.224	POTOM_003038	-0.931699	1.04305e-05	unsignificant
XLOC.1390	POTOM_001691	0.931666	1.04551e-05	unsignificant
XLOC.1220	POTOM_007648	0.931578	1.05206e-05	UP
XLOC.1757	POTOM_000455	0.931575	1.0523e-05	unsignificant
XLOC.224	POTOM_001011	-0.93157	1.05271e-05	unsignificant
XLOC.1963	POTOM_002574	0.931548	1.0543e-05	UP
XLOC.1757	POTOM_008091	0.931529	1.05579e-05	unsignificant
XLOC.1963	POTOM_002423	0.931515	1.05681e-05	unsignificant
XLOC.1757	POTOM_002257	0.931476	1.05978e-05	DOWN
XLOC.1757	POTOM_002786	0.931455	1.06132e-05	unsignificant
XLOC.1757	POTOM_007818	0.93142	1.06401e-05	unsignificant
XLOC.1220	POTOM_002837	0.931415	1.06435e-05	UP
XLOC.1963	POTOM_005050	-0.931401	1.06546e-05	unsignificant
XLOC.1757	POTOM_007620	0.931398	1.06565e-05	unsignificant
XLOC.1757	POTOM_006048	0.931397	1.0657e-05	unsignificant
XLOC.1391	POTOM_001086	0.931377	1.06727e-05	unsignificant
XLOC.1757	POTOM_000934	0.931353	1.0691e-05	unsignificant
XLOC.1963	POTOM_001842	0.931331	1.07074e-05	UP
XLOC.1963	POTOM_003311	0.931262	1.07601e-05	unsignificant
XLOC.224	POTOM_001216	-0.931172	1.08292e-05	unsignificant
XLOC.1390	POTOM_001978	0.931163	1.0836e-05	unsignificant
XLOC.1757	POTOM_008363	0.93116	1.08383e-05	unsignificant
XLOC.1220	POTOM_008279	0.931126	1.08645e-05	unsignificant
XLOC.1757	POTOM_003449	0.93108	1.08998e-05	unsignificant
XLOC.224	POTOM_003394	-0.930986	1.0973e-05	unsignificant
XLOC.224	POTOM_007089	-0.930976	1.09807e-05	unsignificant
XLOC.224	POTOM_004136	0.930923	1.10217e-05	unsignificant
XLOC.224	POTOM_007801	-0.930852	1.10771e-05	unsignificant
XLOC.1220	POTOM_007156	0.930818	1.11035e-05	UP
XLOC.224	POTOM_003137	-0.930785	1.11298e-05	unsignificant
XLOC.1391	POTOM_001030	0.930722	1.11789e-05	unsignificant
XLOC.1391	POTOM_000499	0.930696	1.12e-05	DOWN
XLOC.1963	POTOM_008253	0.930634	1.12486e-05	unsignificant
XLOC.1963	POTOM_003539	0.930615	1.12638e-05	UP
XLOC.224	POTOM_005064	0.930334	1.14883e-05	unsignificant
XLOC.1757	POTOM_000359	0.930278	1.15335e-05	unsignificant
XLOC.1757	POTOM_000787	0.930264	1.15443e-05	unsignificant
XLOC.1963	POTOM_000456	0.930262	1.15462e-05	unsignificant
XLOC.1220	POTOM_003903	0.93023	1.15721e-05	unsignificant
XLOC.1963	POTOM_008585	-0.930228	1.15738e-05	unsignificant
XLOC.1963	POTOM_003321	0.930116	1.1665e-05	unsignificant
XLOC.1963	POTOM_000538	0.930114	1.16664e-05	UP
XLOC.1757	POTOM_000112	0.930094	1.16823e-05	unsignificant
XLOC.1220	POTOM_001385	0.930072	1.17003e-05	unsignificant
XLOC.1220	POTOM_003024	0.929997	1.17619e-05	UP
XLOC.1391	POTOM_000460	0.929994	1.17641e-05	DOWN
XLOC.1391	POTOM_001138	0.929983	1.17736e-05	unsignificant
XLOC.1757	POTOM_006385	0.929979	1.17768e-05	unsignificant
XLOC.1757	POTOM_008677	0.929895	1.18462e-05	unsignificant
XLOC.1390	POTOM_000079	0.929876	1.18613e-05	DOWN
XLOC.1391	POTOM_002388	0.92984	1.18913e-05	DOWN
XLOC.1391	POTOM_001208	0.929819	1.19084e-05	unsignificant
XLOC.1390	POTOM_002786	0.929783	1.19388e-05	unsignificant
XLOC.1757	POTOM_001498	0.929749	1.19669e-05	unsignificant
XLOC.1220	POTOM_003240	0.92974	1.19742e-05	UP
XLOC.1390	POTOM_001995	0.929735	1.19781e-05	unsignificant
XLOC.224	POTOM_006967	0.929595	1.20953e-05	unsignificant
XLOC.1963	POTOM_006659	0.92958	1.21076e-05	UP
XLOC.224	POTOM_005014	0.929566	1.21194e-05	unsignificant
XLOC.1391	POTOM_007689	0.929546	1.21361e-05	DOWN
XLOC.1757	POTOM_000483	0.92954	1.21416e-05	unsignificant
XLOC.1963	POTOM_005774	-0.929532	1.21483e-05	unsignificant
XLOC.1757	POTOM_000617	0.929496	1.2178e-05	unsignificant
XLOC.1757	POTOM_000026	0.929483	1.21891e-05	unsignificant
XLOC.224	POTOM_002301	0.929468	1.22022e-05	unsignificant
XLOC.224	POTOM_006211	-0.929459	1.22094e-05	unsignificant
XLOC.1757	POTOM_001071	0.929428	1.22356e-05	unsignificant
XLOC.1220	POTOM_000401	0.929368	1.2287e-05	UP
XLOC.1963	POTOM_002832	-0.929355	1.22974e-05	unsignificant
XLOC.1963	POTOM_002707	0.929347	1.23042e-05	unsignificant
XLOC.1757	POTOM_003022	0.929333	1.23166e-05	unsignificant
XLOC.224	POTOM_007516	-0.929244	1.2392e-05	unsignificant
XLOC.224	POTOM_000690	-0.929217	1.24156e-05	unsignificant
XLOC.1757	POTOM_007769	0.929125	1.2494e-05	unsignificant
XLOC.1963	POTOM_000797	0.929113	1.25044e-05	unsignificant
XLOC.1220	POTOM_006789	0.929057	1.25529e-05	UP
XLOC.1390	POTOM_008198	0.929049	1.25598e-05	unsignificant
XLOC.1391	POTOM_001857	0.929041	1.2567e-05	unsignificant
XLOC.1757	POTOM_008296	0.929017	1.2587e-05	unsignificant
XLOC.1963	POTOM_006516	-0.929013	1.25908e-05	unsignificant
XLOC.224	POTOM_002927	-0.92899	1.26106e-05	unsignificant
XLOC.1963	POTOM_000300	0.928987	1.26134e-05	unsignificant
XLOC.1220	POTOM_006762	0.928979	1.26204e-05	unsignificant
XLOC.1391	POTOM_002581	0.928979	1.26205e-05	unsignificant
XLOC.1963	POTOM_000810	0.928947	1.2648e-05	unsignificant
XLOC.1391	POTOM_003022	0.928879	1.27076e-05	unsignificant
XLOC.1757	POTOM_005614	0.928795	1.27808e-05	unsignificant
XLOC.1390	POTOM_002265	0.928783	1.2791e-05	unsignificant
XLOC.1757	POTOM_003339	0.928703	1.28614e-05	unsignificant
XLOC.224	POTOM_007405	-0.928702	1.2862e-05	unsignificant
XLOC.1757	POTOM_007502	0.928687	1.28757e-05	unsignificant
XLOC.1757	POTOM_001112	0.928605	1.29481e-05	unsignificant
XLOC.224	POTOM_007818	-0.928573	1.29761e-05	unsignificant
XLOC.1390	POTOM_006163	0.92855	1.29967e-05	unsignificant
XLOC.1757	POTOM_008084	0.92845	1.30858e-05	unsignificant
XLOC.1963	POTOM_002992	0.928391	1.31386e-05	UP
XLOC.224	POTOM_007091	0.928358	1.31676e-05	UP
XLOC.1390	POTOM_000530	0.928348	1.31766e-05	unsignificant
XLOC.224	POTOM_004286	0.928333	1.31903e-05	unsignificant
XLOC.224	POTOM_004610	0.928327	1.31954e-05	unsignificant
XLOC.1757	POTOM_007829	0.928325	1.3197e-05	unsignificant
XLOC.224	POTOM_007881	-0.928277	1.32408e-05	unsignificant
XLOC.224	POTOM_002730	-0.928277	1.32409e-05	unsignificant
XLOC.1391	POTOM_000842	0.928271	1.32457e-05	unsignificant
XLOC.1757	POTOM_001018	0.928241	1.32728e-05	unsignificant
XLOC.224	POTOM_000726	-0.928113	1.33891e-05	unsignificant
XLOC.1220	POTOM_000797	0.928107	1.33941e-05	unsignificant
XLOC.1390	POTOM_000889	0.928099	1.34018e-05	unsignificant
XLOC.1390	POTOM_002505	0.928092	1.34084e-05	DOWN
XLOC.224	POTOM_007667	-0.928085	1.34143e-05	unsignificant
XLOC.1963	POTOM_002695	-0.92806	1.34375e-05	unsignificant
XLOC.1757	POTOM_001379	0.928008	1.34842e-05	unsignificant
XLOC.224	POTOM_001018	-0.927893	1.35903e-05	unsignificant
XLOC.224	POTOM_001464	-0.927888	1.35943e-05	unsignificant
XLOC.1757	POTOM_008629	0.927868	1.36128e-05	unsignificant
XLOC.1757	POTOM_000362	0.927826	1.36516e-05	unsignificant
XLOC.224	POTOM_002577	-0.927787	1.36878e-05	unsignificant
XLOC.224	POTOM_008387	-0.927768	1.37052e-05	unsignificant
XLOC.1757	POTOM_000846	0.927723	1.3747e-05	unsignificant
XLOC.1963	POTOM_003170	-0.927705	1.37638e-05	unsignificant
XLOC.224	POTOM_001177	-0.927702	1.37661e-05	unsignificant
XLOC.224	POTOM_001447	-0.927637	1.38263e-05	unsignificant
XLOC.1390	POTOM_000499	0.927575	1.38844e-05	DOWN
XLOC.1390	POTOM_001346	0.927558	1.39002e-05	DOWN
XLOC.224	POTOM_000112	-0.92753	1.39267e-05	unsignificant
XLOC.1220	POTOM_002928	0.927469	1.3984e-05	UP
XLOC.224	POTOM_000874	0.927459	1.39934e-05	unsignificant
XLOC.1963	POTOM_001063	0.927454	1.39983e-05	unsignificant
XLOC.1757	POTOM_000146	0.927343	1.41024e-05	unsignificant
XLOC.224	POTOM_005374	-0.927319	1.41258e-05	unsignificant
XLOC.224	POTOM_005006	0.927213	1.42267e-05	unsignificant
XLOC.224	POTOM_008138	-0.927143	1.42932e-05	unsignificant
XLOC.1757	POTOM_001793	0.927134	1.43018e-05	unsignificant
XLOC.1220	POTOM_002001	0.927128	1.43077e-05	unsignificant
XLOC.1390	POTOM_001857	0.927109	1.43255e-05	unsignificant
XLOC.1963	POTOM_002539	0.927058	1.43744e-05	unsignificant
XLOC.224	POTOM_000790	-0.926995	1.44348e-05	unsignificant
XLOC.1220	POTOM_005058	0.926981	1.44487e-05	unsignificant
XLOC.1757	POTOM_008373	0.926906	1.45212e-05	unsignificant
XLOC.1963	POTOM_002183	-0.926895	1.45318e-05	DOWN
XLOC.224	POTOM_002747	-0.926859	1.45663e-05	unsignificant
XLOC.1220	POTOM_001175	0.92682	1.46049e-05	unsignificant
XLOC.1220	POTOM_000588	0.926746	1.46766e-05	UP
XLOC.1757	POTOM_002929	0.926695	1.47271e-05	unsignificant
XLOC.1963	POTOM_008072	0.926681	1.47407e-05	UP
XLOC.224	POTOM_004121	0.926593	1.48265e-05	unsignificant
XLOC.1757	POTOM_003035	0.926591	1.48288e-05	unsignificant
XLOC.1757	POTOM_006363	0.926574	1.4846e-05	unsignificant
XLOC.1963	POTOM_008576	-0.926558	1.4861e-05	unsignificant
XLOC.224	POTOM_003928	0.926525	1.48943e-05	unsignificant
XLOC.224	POTOM_002132	-0.9265	1.49189e-05	unsignificant
XLOC.224	POTOM_008370	-0.926498	1.49205e-05	unsignificant
XLOC.224	POTOM_001867	-0.926487	1.49316e-05	unsignificant
XLOC.224	POTOM_005369	0.926473	1.49451e-05	unsignificant
XLOC.224	POTOM_001077	-0.926439	1.49795e-05	unsignificant
XLOC.224	POTOM_003003	0.926424	1.49935e-05	unsignificant
XLOC.224	POTOM_005500	0.926369	1.5049e-05	unsignificant
XLOC.1757	POTOM_001360	0.926316	1.51017e-05	unsignificant
XLOC.224	POTOM_007429	-0.926305	1.51127e-05	unsignificant
XLOC.1963	POTOM_008463	0.926298	1.51196e-05	unsignificant
XLOC.1757	POTOM_004147	0.926274	1.51438e-05	unsignificant
XLOC.1757	POTOM_003450	0.926248	1.51696e-05	unsignificant
XLOC.1390	POTOM_002810	0.926239	1.51781e-05	unsignificant
XLOC.1963	POTOM_006268	-0.926175	1.52432e-05	DOWN
XLOC.224	POTOM_000720	-0.926159	1.52592e-05	unsignificant
XLOC.1757	POTOM_007934	0.926154	1.52637e-05	unsignificant
XLOC.1757	POTOM_007146	0.926147	1.52707e-05	unsignificant
XLOC.224	POTOM_000225	-0.926111	1.53069e-05	unsignificant
XLOC.1757	POTOM_001455	0.926082	1.53363e-05	unsignificant
XLOC.224	POTOM_000713	-0.926027	1.53922e-05	unsignificant
XLOC.1963	POTOM_007933	0.926021	1.53984e-05	unsignificant
XLOC.224	POTOM_001597	-0.92596	1.54606e-05	unsignificant
XLOC.1963	POTOM_007304	-0.925956	1.54647e-05	unsignificant
XLOC.1757	POTOM_000574	0.925914	1.55073e-05	unsignificant
XLOC.224	POTOM_004079	0.925899	1.55224e-05	unsignificant
XLOC.1757	POTOM_008161	0.925852	1.55704e-05	unsignificant
XLOC.224	POTOM_008213	-0.925839	1.55844e-05	unsignificant
XLOC.1391	POTOM_001691	0.925822	1.56018e-05	unsignificant
XLOC.224	POTOM_004311	0.925792	1.56324e-05	unsignificant
XLOC.1391	POTOM_005735	0.925706	1.57203e-05	DOWN
XLOC.224	POTOM_005382	0.925698	1.57286e-05	unsignificant
XLOC.224	POTOM_001825	-0.925696	1.57314e-05	unsignificant
XLOC.224	POTOM_000134	-0.925674	1.57537e-05	unsignificant
XLOC.1757	POTOM_003271	0.925662	1.57658e-05	unsignificant
XLOC.1757	POTOM_002163	0.925635	1.57942e-05	unsignificant
XLOC.224	POTOM_002161	0.925609	1.58209e-05	unsignificant
XLOC.1963	POTOM_007181	-0.925586	1.58446e-05	unsignificant
XLOC.1391	POTOM_001482	0.92558	1.58509e-05	DOWN
XLOC.224	POTOM_001637	-0.925578	1.58534e-05	unsignificant
XLOC.1757	POTOM_008436	0.925574	1.58569e-05	unsignificant
XLOC.1390	POTOM_002506	0.925563	1.58687e-05	unsignificant
XLOC.224	POTOM_007491	0.925538	1.58945e-05	unsignificant
XLOC.224	POTOM_004798	-0.925485	1.59498e-05	unsignificant
XLOC.224	POTOM_004943	0.92548	1.59548e-05	unsignificant
XLOC.224	POTOM_002636	-0.925406	1.60319e-05	unsignificant
XLOC.1220	POTOM_002551	0.92538	1.60591e-05	unsignificant
XLOC.1757	POTOM_008029	0.925315	1.6128e-05	unsignificant
XLOC.1757	POTOM_000496	0.925315	1.61281e-05	unsignificant
XLOC.224	POTOM_000107	-0.925297	1.61466e-05	unsignificant
XLOC.1220	POTOM_007634	0.925236	1.62107e-05	UP
XLOC.224	POTOM_000592	-0.925199	1.62499e-05	unsignificant
XLOC.224	POTOM_007659	-0.925119	1.63348e-05	unsignificant
XLOC.1757	POTOM_007587	0.925028	1.64325e-05	unsignificant
XLOC.224	POTOM_000844	-0.925001	1.64613e-05	unsignificant
XLOC.224	POTOM_001448	-0.924964	1.65006e-05	unsignificant
XLOC.1390	POTOM_002624	0.924945	1.65208e-05	DOWN
XLOC.1963	POTOM_000326	0.92485	1.66231e-05	unsignificant
XLOC.1757	POTOM_001597	0.924848	1.66254e-05	unsignificant
XLOC.1390	POTOM_002797	0.924843	1.6631e-05	DOWN
XLOC.1757	POTOM_000978	0.924763	1.67174e-05	unsignificant
XLOC.224	POTOM_003681	0.92475	1.67309e-05	unsignificant
XLOC.1220	POTOM_002707	0.924625	1.68668e-05	unsignificant
XLOC.1757	POTOM_002225	0.924561	1.69372e-05	unsignificant
XLOC.1963	POTOM_007734	-0.924555	1.69436e-05	unsignificant
XLOC.224	POTOM_006682	-0.924473	1.70327e-05	unsignificant
XLOC.1757	POTOM_001216	0.92444	1.7069e-05	unsignificant
XLOC.224	POTOM_006907	0.924425	1.70856e-05	unsignificant
XLOC.1757	POTOM_007176	0.924385	1.71302e-05	DOWN
XLOC.1757	POTOM_000108	0.924375	1.7141e-05	unsignificant
XLOC.224	POTOM_006640	0.924351	1.71676e-05	UP
XLOC.224	POTOM_000215	-0.924282	1.72441e-05	unsignificant
XLOC.1757	POTOM_008111	0.924262	1.72661e-05	unsignificant
XLOC.1963	POTOM_000178	0.924237	1.72943e-05	unsignificant
XLOC.1757	POTOM_001946	0.924202	1.73328e-05	unsignificant
XLOC.1757	POTOM_000790	0.924135	1.74081e-05	unsignificant
XLOC.224	POTOM_002395	0.924133	1.74098e-05	UP
XLOC.224	POTOM_008726	0.924123	1.7421e-05	unsignificant
XLOC.1757	POTOM_002335	0.92412	1.74248e-05	unsignificant
XLOC.224	POTOM_003158	-0.924056	1.74957e-05	unsignificant
XLOC.1963	POTOM_001985	0.924054	1.74987e-05	unsignificant
XLOC.1963	POTOM_004126	-0.924016	1.75408e-05	unsignificant
XLOC.224	POTOM_002163	-0.923939	1.76273e-05	unsignificant
XLOC.224	POTOM_004957	0.923935	1.76322e-05	unsignificant
XLOC.1390	POTOM_000490	0.923842	1.77374e-05	unsignificant
XLOC.224	POTOM_001250	-0.923826	1.77555e-05	unsignificant
XLOC.224	POTOM_004972	-0.923779	1.78094e-05	unsignificant
XLOC.224	POTOM_003876	0.92377	1.78196e-05	unsignificant
XLOC.224	POTOM_002580	-0.923738	1.78559e-05	unsignificant
XLOC.1757	POTOM_003063	0.923737	1.78565e-05	unsignificant
XLOC.224	POTOM_003265	-0.923717	1.78791e-05	unsignificant
XLOC.1757	POTOM_001845	0.923717	1.78798e-05	unsignificant
XLOC.224	POTOM_000699	-0.923673	1.79303e-05	unsignificant
XLOC.1391	POTOM_001511	0.923647	1.79591e-05	unsignificant
XLOC.224	POTOM_007384	-0.923606	1.80063e-05	unsignificant
XLOC.1757	POTOM_001266	0.923565	1.80534e-05	unsignificant
XLOC.1757	POTOM_008763	0.923545	1.80765e-05	unsignificant
XLOC.1757	POTOM_008306	0.923526	1.80992e-05	unsignificant
XLOC.1390	POTOM_001482	0.923513	1.81141e-05	DOWN
XLOC.224	POTOM_008184	-0.9235	1.81287e-05	unsignificant
XLOC.1220	POTOM_000753	0.923471	1.81616e-05	unsignificant
XLOC.1390	POTOM_000636	0.923454	1.81817e-05	DOWN
XLOC.224	POTOM_002116	-0.923443	1.8195e-05	unsignificant
XLOC.224	POTOM_000393	-0.923436	1.82021e-05	unsignificant
XLOC.1963	POTOM_006572	-0.923399	1.82454e-05	DOWN
XLOC.1391	POTOM_006163	0.923388	1.82579e-05	unsignificant
XLOC.1390	POTOM_005735	0.92332	1.83377e-05	DOWN
XLOC.224	POTOM_004445	0.923304	1.83563e-05	unsignificant
XLOC.1390	POTOM_008769	0.92319	1.84891e-05	DOWN
XLOC.1757	POTOM_008470	0.923189	1.84906e-05	unsignificant
XLOC.224	POTOM_007515	-0.923185	1.84954e-05	unsignificant
XLOC.1757	POTOM_001603	0.923127	1.8563e-05	unsignificant
XLOC.224	POTOM_005120	0.923122	1.85691e-05	unsignificant
XLOC.1757	POTOM_008737	0.92311	1.85828e-05	unsignificant
XLOC.224	POTOM_006521	-0.923019	1.869e-05	unsignificant
XLOC.224	POTOM_004381	0.923011	1.86999e-05	unsignificant
XLOC.1390	POTOM_008091	0.923002	1.87103e-05	unsignificant
XLOC.1220	POTOM_001573	-0.92291	1.88195e-05	unsignificant
XLOC.1757	POTOM_002927	0.92287	1.88675e-05	unsignificant
XLOC.224	POTOM_008293	0.922845	1.88972e-05	UP
XLOC.1963	POTOM_002613	-0.922843	1.88995e-05	unsignificant
XLOC.1963	POTOM_002519	-0.922839	1.89035e-05	unsignificant
XLOC.1757	POTOM_000720	0.922817	1.89307e-05	unsignificant
XLOC.1757	POTOM_008659	0.922805	1.89444e-05	unsignificant
XLOC.224	POTOM_000617	-0.922769	1.89879e-05	unsignificant
XLOC.1391	POTOM_001946	0.922765	1.89928e-05	unsignificant
XLOC.1391	POTOM_003451	0.922759	1.9e-05	unsignificant
XLOC.1391	POTOM_001176	0.922722	1.90442e-05	DOWN
XLOC.454	POTOM_007478	0.922645	1.91367e-05	unsignificant
XLOC.1391	POTOM_000636	0.922616	1.91711e-05	DOWN
XLOC.1220	POTOM_005554	0.922579	1.92158e-05	UP
XLOC.1757	POTOM_000604	0.922482	1.93335e-05	unsignificant
XLOC.1757	POTOM_002608	0.922479	1.93369e-05	unsignificant
XLOC.224	POTOM_001796	-0.922475	1.9342e-05	unsignificant
XLOC.224	POTOM_001455	-0.922429	1.93976e-05	unsignificant
XLOC.1391	POTOM_001058	0.922428	1.9399e-05	DOWN
XLOC.1757	POTOM_002965	0.922426	1.94017e-05	unsignificant
XLOC.1757	POTOM_001612	0.922423	1.94056e-05	unsignificant
XLOC.1757	POTOM_001031	0.922407	1.94247e-05	unsignificant
XLOC.1220	POTOM_008576	-0.922358	1.94842e-05	unsignificant
XLOC.224	POTOM_001247	-0.922276	1.95845e-05	unsignificant
XLOC.1220	POTOM_003110	0.92225	1.96164e-05	unsignificant
XLOC.224	POTOM_007655	-0.922238	1.96317e-05	unsignificant
XLOC.1757	POTOM_001077	0.922185	1.9697e-05	unsignificant
XLOC.1963	POTOM_006190	-0.922105	1.97955e-05	unsignificant
XLOC.1390	POTOM_001922	0.922082	1.98233e-05	unsignificant
XLOC.224	POTOM_002755	-0.922054	1.98581e-05	unsignificant
XLOC.1963	POTOM_001332	0.922036	1.98803e-05	unsignificant
XLOC.1963	POTOM_001843	0.922004	1.99208e-05	unsignificant
XLOC.1757	POTOM_008209	0.921978	1.99531e-05	unsignificant
XLOC.1757	POTOM_001008	0.921927	2.00165e-05	unsignificant
XLOC.1963	POTOM_008703	0.921916	2.00303e-05	unsignificant
XLOC.224	POTOM_004508	0.921893	2.00595e-05	unsignificant
XLOC.224	POTOM_001328	-0.921848	2.01147e-05	unsignificant
XLOC.1757	POTOM_001480	0.921808	2.01649e-05	unsignificant
XLOC.224	POTOM_001643	-0.921777	2.02046e-05	unsignificant
XLOC.224	POTOM_008496	-0.921714	2.02834e-05	unsignificant
XLOC.1963	POTOM_001573	-0.921714	2.02838e-05	unsignificant
XLOC.1963	POTOM_001937	0.921709	2.02904e-05	UP
XLOC.1757	POTOM_007328	0.921695	2.03082e-05	unsignificant
XLOC.1757	POTOM_002785	0.921691	2.03126e-05	unsignificant
XLOC.1963	POTOM_005412	-0.921661	2.03504e-05	DOWN
XLOC.1757	POTOM_002471	0.921629	2.03905e-05	unsignificant
XLOC.224	POTOM_003355	-0.921622	2.04002e-05	unsignificant
XLOC.1963	POTOM_007275	-0.921618	2.04051e-05	unsignificant
XLOC.224	POTOM_000026	-0.921609	2.04168e-05	unsignificant
XLOC.1757	POTOM_002287	0.92153	2.05161e-05	unsignificant
XLOC.1757	POTOM_002908	0.921462	2.06029e-05	DOWN
XLOC.1757	POTOM_003001	0.921458	2.06079e-05	unsignificant
XLOC.1391	POTOM_008029	0.92145	2.06184e-05	unsignificant
XLOC.1757	POTOM_002132	0.921429	2.06457e-05	unsignificant
XLOC.1757	POTOM_003051	0.921412	2.06676e-05	unsignificant
XLOC.1390	POTOM_001600	0.921403	2.06782e-05	unsignificant
XLOC.1757	POTOM_002194	0.921396	2.06881e-05	DOWN
XLOC.1220	POTOM_008237	0.921368	2.07231e-05	unsignificant
XLOC.1757	POTOM_002296	0.921368	2.0724e-05	unsignificant
XLOC.224	POTOM_006585	0.921323	2.07819e-05	unsignificant
XLOC.1757	POTOM_002882	0.921271	2.08482e-05	unsignificant
XLOC.1391	POTOM_001156	0.921239	2.08895e-05	DOWN
XLOC.1757	POTOM_001490	0.921232	2.08984e-05	unsignificant
XLOC.1757	POTOM_000166	0.921171	2.09768e-05	unsignificant
XLOC.1390	POTOM_000818	0.921108	2.10596e-05	unsignificant
XLOC.1390	POTOM_008380	0.921082	2.10925e-05	unsignificant
XLOC.1963	POTOM_007415	-0.921039	2.11494e-05	unsignificant
XLOC.1757	POTOM_001708	0.921021	2.11723e-05	unsignificant
XLOC.224	POTOM_006028	0.921014	2.11814e-05	unsignificant
XLOC.1757	POTOM_008666	0.921013	2.11824e-05	unsignificant
XLOC.224	POTOM_003977	0.920982	2.12228e-05	unsignificant
XLOC.1391	POTOM_002265	0.920975	2.12328e-05	unsignificant
XLOC.1390	POTOM_002785	0.920956	2.12566e-05	unsignificant
XLOC.224	POTOM_002314	-0.920936	2.12834e-05	unsignificant
XLOC.1963	POTOM_006476	-0.920932	2.12882e-05	unsignificant
XLOC.1757	POTOM_002658	0.920928	2.12939e-05	unsignificant
XLOC.224	POTOM_008602	-0.920882	2.13536e-05	unsignificant
XLOC.1963	POTOM_007776	0.920881	2.13551e-05	unsignificant
XLOC.224	POTOM_005083	0.920873	2.13659e-05	unsignificant
XLOC.1757	POTOM_002261	0.920872	2.13667e-05	unsignificant
XLOC.224	POTOM_007502	-0.920849	2.1398e-05	unsignificant
XLOC.1963	POTOM_005046	-0.920793	2.14716e-05	DOWN
XLOC.1390	POTOM_008127	0.920779	2.14899e-05	unsignificant
XLOC.224	POTOM_004874	0.920738	2.15434e-05	UP
XLOC.1963	POTOM_002692	0.920678	2.16236e-05	UP
XLOC.1757	POTOM_001594	0.920671	2.16329e-05	unsignificant
XLOC.224	POTOM_003665	0.920667	2.16382e-05	unsignificant
XLOC.224	POTOM_006332	0.920624	2.16955e-05	unsignificant
XLOC.1220	POTOM_006847	0.920615	2.17071e-05	unsignificant
XLOC.224	POTOM_005792	0.920598	2.17291e-05	unsignificant
XLOC.224	POTOM_002009	-0.920568	2.17689e-05	unsignificant
XLOC.224	POTOM_000490	-0.920563	2.17755e-05	unsignificant
XLOC.1390	POTOM_001213	0.920554	2.17883e-05	unsignificant
XLOC.224	POTOM_008094	-0.92052	2.18338e-05	unsignificant
XLOC.224	POTOM_003437	-0.920514	2.18421e-05	unsignificant
XLOC.1391	POTOM_002786	0.920512	2.1844e-05	unsignificant
XLOC.224	POTOM_007706	-0.920498	2.18625e-05	unsignificant
XLOC.224	POTOM_005059	0.920425	2.19612e-05	unsignificant
XLOC.1390	POTOM_007357	0.920358	2.20508e-05	DOWN
XLOC.1390	POTOM_006376	0.920353	2.20577e-05	unsignificant
XLOC.1391	POTOM_008116	0.920337	2.20787e-05	DOWN
XLOC.1220	POTOM_000609	0.92033	2.20889e-05	UP
XLOC.224	POTOM_000641	-0.920295	2.21353e-05	unsignificant
XLOC.224	POTOM_004652	0.920256	2.21887e-05	unsignificant
XLOC.1963	POTOM_004358	-0.920228	2.22263e-05	DOWN
XLOC.224	POTOM_003444	0.920165	2.23114e-05	unsignificant
XLOC.1963	POTOM_008591	0.920153	2.23286e-05	unsignificant
XLOC.1220	POTOM_007672	0.920105	2.23939e-05	UP
XLOC.1963	POTOM_001962	-0.920051	2.24672e-05	unsignificant
XLOC.224	POTOM_000780	-0.920038	2.24848e-05	unsignificant
XLOC.1391	POTOM_000530	0.920029	2.24967e-05	unsignificant
XLOC.224	POTOM_000818	-0.920021	2.2508e-05	unsignificant
XLOC.1390	POTOM_001006	0.920011	2.25216e-05	unsignificant
XLOC.224	POTOM_004942	0.919991	2.25493e-05	unsignificant
XLOC.1220	POTOM_001557	0.919917	2.26512e-05	unsignificant
XLOC.1757	POTOM_007384	0.919887	2.26927e-05	unsignificant
XLOC.1963	POTOM_001628	-0.919866	2.27216e-05	unsignificant
XLOC.1963	POTOM_003517	0.919795	2.28191e-05	UP
XLOC.224	POTOM_003164	-0.919785	2.28326e-05	unsignificant
XLOC.1757	POTOM_000225	0.91978	2.28397e-05	unsignificant
XLOC.224	POTOM_008267	-0.91974	2.28952e-05	unsignificant
XLOC.224	POTOM_004359	0.919712	2.29348e-05	unsignificant
XLOC.1220	POTOM_001970	0.919691	2.29629e-05	unsignificant
XLOC.224	POTOM_006761	0.919579	2.3119e-05	unsignificant
XLOC.1757	POTOM_007314	0.919516	2.32082e-05	unsignificant
XLOC.1390	POTOM_001141	0.919514	2.3211e-05	unsignificant
XLOC.1391	POTOM_000490	0.919476	2.32643e-05	unsignificant
XLOC.1220	POTOM_004728	0.919462	2.32842e-05	unsignificant
XLOC.224	POTOM_000465	-0.919447	2.33042e-05	unsignificant
XLOC.1757	POTOM_008484	0.919398	2.33736e-05	unsignificant
XLOC.1963	POTOM_000662	0.919393	2.33804e-05	UP
XLOC.1757	POTOM_008605	0.919379	2.34005e-05	unsignificant
XLOC.224	POTOM_001031	-0.919377	2.34037e-05	unsignificant
XLOC.1963	POTOM_001554	0.91937	2.3413e-05	unsignificant
XLOC.1220	POTOM_001521	0.919365	2.34203e-05	UP
XLOC.1963	POTOM_008535	0.919362	2.34246e-05	UP
XLOC.1757	POTOM_000632	0.919325	2.34769e-05	unsignificant
XLOC.1390	POTOM_006584	0.919319	2.34853e-05	unsignificant
XLOC.1391	POTOM_002505	0.919319	2.34858e-05	DOWN
XLOC.1220	POTOM_002869	-0.9193	2.35124e-05	unsignificant
XLOC.1757	POTOM_002725	0.919293	2.35215e-05	unsignificant
XLOC.224	POTOM_000522	-0.91929	2.35269e-05	unsignificant
XLOC.1963	POTOM_004119	-0.919276	2.35458e-05	unsignificant
XLOC.1757	POTOM_005078	0.91926	2.35683e-05	unsignificant
XLOC.1757	POTOM_002074	0.919242	2.35938e-05	unsignificant
XLOC.1757	POTOM_001604	0.91923	2.36118e-05	unsignificant
XLOC.1963	POTOM_006280	0.919183	2.36789e-05	unsignificant
XLOC.224	POTOM_004067	0.919178	2.36851e-05	unsignificant
XLOC.224	POTOM_005857	0.919141	2.37378e-05	unsignificant
XLOC.224	POTOM_001406	-0.919126	2.37593e-05	unsignificant
XLOC.224	POTOM_004650	0.919046	2.38738e-05	unsignificant
XLOC.1757	POTOM_008251	0.91899	2.39548e-05	unsignificant
XLOC.1963	POTOM_007195	0.918968	2.39863e-05	unsignificant
XLOC.1391	POTOM_000820	0.918951	2.40102e-05	unsignificant
XLOC.1390	POTOM_002581	0.918935	2.40335e-05	unsignificant
XLOC.224	POTOM_006385	-0.91885	2.41565e-05	unsignificant
XLOC.1963	POTOM_001550	0.918834	2.41797e-05	unsignificant
XLOC.1757	POTOM_001328	0.91882	2.41996e-05	unsignificant
XLOC.224	POTOM_004353	0.918801	2.42278e-05	unsignificant
XLOC.224	POTOM_008512	-0.918783	2.42539e-05	unsignificant
XLOC.224	POTOM_003450	-0.918769	2.42742e-05	unsignificant
XLOC.224	POTOM_002077	-0.918733	2.43259e-05	unsignificant
XLOC.1757	POTOM_006715	0.918728	2.43326e-05	unsignificant
XLOC.1963	POTOM_006338	-0.918686	2.4395e-05	unsignificant
XLOC.1391	POTOM_003062	0.91866	2.44331e-05	unsignificant
XLOC.1963	POTOM_001377	0.918634	2.44697e-05	unsignificant
XLOC.1963	POTOM_000363	0.918587	2.45389e-05	unsignificant
XLOC.1963	POTOM_004728	0.918413	2.47949e-05	unsignificant
XLOC.1963	POTOM_002727	0.918413	2.47954e-05	unsignificant
XLOC.224	POTOM_004991	0.918386	2.48346e-05	unsignificant
XLOC.224	POTOM_003674	-0.918372	2.48564e-05	unsignificant
XLOC.1757	POTOM_007227	0.918367	2.48626e-05	unsignificant
XLOC.224	POTOM_003957	0.918348	2.48911e-05	UP
XLOC.224	POTOM_005290	-0.918329	2.49199e-05	unsignificant
XLOC.1963	POTOM_002171	0.918199	2.51121e-05	unsignificant
XLOC.1963	POTOM_007604	-0.918191	2.51254e-05	unsignificant
XLOC.1391	POTOM_006294	0.91814	2.52016e-05	unsignificant
XLOC.224	POTOM_006077	0.918122	2.52271e-05	unsignificant
XLOC.224	POTOM_002725	-0.918079	2.52918e-05	unsignificant
XLOC.1220	POTOM_006280	0.918011	2.53949e-05	unsignificant
XLOC.1757	POTOM_002890	0.917992	2.54231e-05	unsignificant
XLOC.224	POTOM_001820	0.917985	2.54339e-05	unsignificant
XLOC.224	POTOM_004869	0.917792	2.57254e-05	unsignificant
XLOC.1390	POTOM_002544	0.917791	2.57273e-05	unsignificant
XLOC.224	POTOM_006418	0.917787	2.57329e-05	unsignificant
XLOC.1220	POTOM_008389	0.917776	2.57498e-05	unsignificant
XLOC.1757	POTOM_007351	0.917758	2.57775e-05	DOWN
XLOC.1963	POTOM_002648	0.917753	2.57849e-05	unsignificant
XLOC.224	POTOM_001013	-0.917722	2.58329e-05	unsignificant
XLOC.224	POTOM_001495	-0.917701	2.5864e-05	unsignificant
XLOC.1391	POTOM_001213	0.917593	2.60299e-05	unsignificant
XLOC.1757	POTOM_007107	0.917552	2.60921e-05	unsignificant
XLOC.1757	POTOM_000690	0.917514	2.61514e-05	unsignificant
XLOC.224	POTOM_002262	-0.917501	2.6172e-05	unsignificant
XLOC.1391	POTOM_001671	0.917473	2.62146e-05	unsignificant
XLOC.1757	POTOM_006059	0.917446	2.62565e-05	unsignificant
XLOC.1391	POTOM_006362	0.917435	2.62728e-05	DOWN
XLOC.224	POTOM_007323	0.917425	2.62888e-05	unsignificant
XLOC.1757	POTOM_007811	0.917411	2.63105e-05	unsignificant
XLOC.224	POTOM_007713	-0.917397	2.63325e-05	unsignificant
XLOC.224	POTOM_008607	-0.917383	2.63539e-05	unsignificant
XLOC.224	POTOM_001711	-0.917376	2.6364e-05	unsignificant
XLOC.224	POTOM_008484	-0.91734	2.64207e-05	unsignificant
XLOC.1757	POTOM_001489	0.9173	2.64825e-05	unsignificant
XLOC.1757	POTOM_007473	0.917298	2.64854e-05	unsignificant
XLOC.1757	POTOM_008593	0.917293	2.64928e-05	unsignificant
XLOC.1963	POTOM_002072	0.91722	2.66078e-05	UP
XLOC.224	POTOM_002714	0.917198	2.66412e-05	unsignificant
XLOC.1757	POTOM_002117	0.917152	2.6713e-05	unsignificant
XLOC.1963	POTOM_007338	0.917099	2.67964e-05	unsignificant
XLOC.224	POTOM_003339	-0.917099	2.67969e-05	unsignificant
XLOC.224	POTOM_008701	-0.917041	2.68872e-05	unsignificant
XLOC.224	POTOM_003529	-0.916983	2.69789e-05	unsignificant
XLOC.1391	POTOM_002679	0.916982	2.69812e-05	DOWN
XLOC.224	POTOM_002675	-0.91694	2.7047e-05	unsignificant
XLOC.1391	POTOM_001141	0.916932	2.70602e-05	unsignificant
XLOC.224	POTOM_001793	-0.916877	2.71469e-05	unsignificant
XLOC.224	POTOM_001152	-0.916847	2.71945e-05	unsignificant
XLOC.1757	POTOM_002259	0.916733	2.73763e-05	unsignificant
XLOC.1963	POTOM_006762	0.916726	2.73868e-05	unsignificant
XLOC.224	POTOM_001668	-0.916694	2.74382e-05	unsignificant
XLOC.224	POTOM_001399	-0.916688	2.74486e-05	unsignificant
XLOC.1390	POTOM_001138	0.916661	2.74911e-05	unsignificant
XLOC.1757	POTOM_000462	0.916661	2.7492e-05	unsignificant
XLOC.224	POTOM_001891	-0.916612	2.75693e-05	unsignificant
XLOC.1391	POTOM_000083	0.916588	2.76086e-05	unsignificant
XLOC.1963	POTOM_001672	-0.916524	2.77115e-05	DOWN
XLOC.1757	POTOM_001711	0.916487	2.77717e-05	unsignificant
XLOC.224	POTOM_007009	0.916446	2.7837e-05	unsignificant
XLOC.1390	POTOM_001933	0.91643	2.78635e-05	DOWN
XLOC.224	POTOM_004531	0.916361	2.79759e-05	unsignificant
XLOC.224	POTOM_002656	-0.916274	2.81168e-05	unsignificant
XLOC.224	POTOM_001497	-0.916264	2.81333e-05	unsignificant
XLOC.1757	POTOM_005482	0.916207	2.82257e-05	DOWN
XLOC.224	POTOM_002480	-0.916159	2.83044e-05	unsignificant
XLOC.224	POTOM_002261	-0.916098	2.84046e-05	unsignificant
XLOC.1757	POTOM_001556	0.916073	2.84468e-05	unsignificant
XLOC.1757	POTOM_001115	0.916027	2.85216e-05	unsignificant
XLOC.224	POTOM_004507	0.916008	2.85532e-05	unsignificant
XLOC.1390	POTOM_001176	0.915987	2.85874e-05	DOWN
XLOC.224	POTOM_006819	0.915972	2.86118e-05	unsignificant
XLOC.1390	POTOM_008784	0.915947	2.86534e-05	unsignificant
XLOC.1757	POTOM_007658	0.915923	2.86942e-05	unsignificant
XLOC.224	POTOM_001511	-0.915912	2.87118e-05	unsignificant
XLOC.1963	POTOM_003208	0.91591	2.87155e-05	unsignificant
XLOC.1391	POTOM_007934	0.915837	2.88368e-05	unsignificant
XLOC.1757	POTOM_008164	0.915821	2.88628e-05	unsignificant
XLOC.1757	POTOM_002812	0.915803	2.8893e-05	unsignificant
XLOC.1757	POTOM_008422	0.915773	2.89426e-05	unsignificant
XLOC.224	POTOM_008451	-0.915766	2.8954e-05	unsignificant
XLOC.224	POTOM_008593	-0.915766	2.89544e-05	unsignificant
XLOC.224	POTOM_007629	-0.915765	2.8957e-05	unsignificant
XLOC.224	POTOM_005218	0.915758	2.89684e-05	unsignificant
XLOC.454	POTOM_003757	0.915744	2.89921e-05	UP
XLOC.224	POTOM_001656	-0.915743	2.89932e-05	unsignificant
XLOC.224	POTOM_004383	0.915711	2.90471e-05	unsignificant
XLOC.224	POTOM_000455	-0.915675	2.91076e-05	unsignificant
XLOC.224	POTOM_007710	-0.915672	2.91118e-05	unsignificant
XLOC.1390	POTOM_008125	0.915668	2.91179e-05	DOWN
XLOC.1757	POTOM_001921	0.915663	2.91278e-05	unsignificant
XLOC.224	POTOM_000307	0.915652	2.91447e-05	unsignificant
XLOC.1391	POTOM_001600	0.915636	2.91716e-05	unsignificant
XLOC.224	POTOM_005758	0.915565	2.92916e-05	unsignificant
XLOC.1963	POTOM_007794	0.915563	2.92959e-05	unsignificant
XLOC.224	POTOM_004264	0.915543	2.93281e-05	unsignificant
XLOC.1757	POTOM_001058	0.915531	2.93488e-05	DOWN
XLOC.224	POTOM_003581	0.915466	2.94582e-05	unsignificant
XLOC.1963	POTOM_001871	-0.915421	2.95358e-05	unsignificant
XLOC.1757	POTOM_007667	0.91542	2.95374e-05	unsignificant
XLOC.1757	POTOM_000490	0.915326	2.9697e-05	unsignificant
XLOC.224	POTOM_007929	-0.915315	2.97154e-05	unsignificant
XLOC.1757	POTOM_001600	0.9153	2.97405e-05	unsignificant
XLOC.224	POTOM_002563	-0.915263	2.98031e-05	DOWN
XLOC.224	POTOM_003026	-0.915258	2.98126e-05	unsignificant
XLOC.1963	POTOM_001276	0.915235	2.98525e-05	UP
XLOC.1391	POTOM_003511	0.915234	2.98528e-05	unsignificant
XLOC.224	POTOM_000269	-0.915216	2.9885e-05	unsignificant
XLOC.1391	POTOM_002554	0.915209	2.98958e-05	unsignificant
XLOC.224	POTOM_005320	0.915199	2.99124e-05	unsignificant
XLOC.1390	POTOM_000927	0.915193	2.99229e-05	unsignificant
XLOC.224	POTOM_006383	0.91514	3.00137e-05	unsignificant
XLOC.1963	POTOM_002640	-0.91513	3.00313e-05	unsignificant
XLOC.1963	POTOM_000869	0.915128	3.00352e-05	unsignificant
XLOC.1757	POTOM_000414	0.915066	3.01424e-05	unsignificant
XLOC.1391	POTOM_008737	0.915054	3.01615e-05	unsignificant
XLOC.224	POTOM_008209	-0.915053	3.01634e-05	unsignificant
XLOC.1963	POTOM_000452	-0.915052	3.01661e-05	unsignificant
XLOC.224	POTOM_006393	0.915031	3.02013e-05	unsignificant
XLOC.1391	POTOM_002610	0.915021	3.02198e-05	unsignificant
XLOC.224	POTOM_002241	-0.915006	3.02453e-05	unsignificant
XLOC.224	POTOM_003263	-0.91498	3.02895e-05	unsignificant
XLOC.224	POTOM_007594	-0.914978	3.02939e-05	unsignificant
XLOC.1390	POTOM_002696	0.914965	3.03161e-05	DOWN
XLOC.224	POTOM_008084	-0.914929	3.03782e-05	unsignificant
XLOC.1963	POTOM_001861	0.914907	3.04159e-05	UP
XLOC.1390	POTOM_002305	0.914857	3.05038e-05	DOWN
XLOC.1390	POTOM_002610	0.914847	3.05199e-05	unsignificant
XLOC.1757	POTOM_008483	0.914844	3.05253e-05	unsignificant
XLOC.1757	POTOM_003120	0.914806	3.05921e-05	unsignificant
XLOC.1757	POTOM_008094	0.914762	3.06681e-05	unsignificant
XLOC.1757	POTOM_003264	0.914753	3.0685e-05	unsignificant
XLOC.1963	POTOM_007324	-0.914713	3.0755e-05	unsignificant
XLOC.224	POTOM_006334	0.914573	3.09997e-05	unsignificant
XLOC.1390	POTOM_007393	0.914546	3.10475e-05	unsignificant
XLOC.1391	POTOM_001933	0.914512	3.11076e-05	DOWN
XLOC.224	POTOM_003855	0.914479	3.11659e-05	unsignificant
XLOC.1757	POTOM_003038	0.914463	3.1195e-05	unsignificant
XLOC.1757	POTOM_007804	0.914424	3.12645e-05	unsignificant
XLOC.1757	POTOM_000866	0.91435	3.13945e-05	unsignificant
XLOC.1757	POTOM_006211	0.914305	3.14759e-05	unsignificant
XLOC.1963	POTOM_005963	-0.914255	3.15639e-05	unsignificant
XLOC.224	POTOM_006245	-0.914249	3.15746e-05	unsignificant
XLOC.1963	POTOM_008557	0.914206	3.16516e-05	UP
XLOC.224	POTOM_001551	-0.914205	3.16534e-05	unsignificant
XLOC.1220	POTOM_006600	0.914163	3.17297e-05	unsignificant
XLOC.1963	POTOM_008197	0.914155	3.1743e-05	unsignificant
XLOC.1390	POTOM_000005	0.914129	3.17897e-05	DOWN
XLOC.224	POTOM_002039	-0.914118	3.18096e-05	unsignificant
XLOC.1757	POTOM_003480	0.914094	3.18523e-05	unsignificant
XLOC.224	POTOM_003063	-0.914065	3.19045e-05	unsignificant
XLOC.1757	POTOM_008602	0.914037	3.19563e-05	unsignificant
XLOC.1390	POTOM_003547	0.914029	3.19698e-05	DOWN
XLOC.1757	POTOM_001134	0.913991	3.20383e-05	unsignificant
XLOC.224	POTOM_002854	-0.913925	3.21584e-05	unsignificant
XLOC.1963	POTOM_006099	-0.913852	3.22904e-05	unsignificant
XLOC.1757	POTOM_001373	0.913814	3.23604e-05	unsignificant
XLOC.1757	POTOM_005488	0.913803	3.23804e-05	DOWN
XLOC.224	POTOM_004413	0.913764	3.24513e-05	unsignificant
XLOC.1391	POTOM_000447	0.913749	3.24783e-05	DOWN
XLOC.1963	POTOM_007549	0.913747	3.24826e-05	UP
XLOC.224	POTOM_004794	-0.913683	3.25992e-05	unsignificant
XLOC.224	POTOM_000613	-0.913592	3.27665e-05	unsignificant
XLOC.224	POTOM_004822	0.913536	3.28695e-05	unsignificant
XLOC.1757	POTOM_001831	0.913506	3.29241e-05	unsignificant
XLOC.224	POTOM_002680	0.913478	3.29759e-05	unsignificant
XLOC.224	POTOM_004509	0.913467	3.29962e-05	unsignificant
XLOC.1757	POTOM_001219	0.913401	3.31191e-05	unsignificant
XLOC.1757	POTOM_002855	0.913397	3.31257e-05	unsignificant
XLOC.224	POTOM_007897	-0.913378	3.3162e-05	unsignificant
XLOC.224	POTOM_007394	-0.913351	3.32112e-05	unsignificant
XLOC.1963	POTOM_006913	-0.91334	3.32328e-05	unsignificant
XLOC.1963	POTOM_002720	-0.913299	3.33095e-05	unsignificant
XLOC.224	POTOM_006940	0.913295	3.3316e-05	unsignificant
XLOC.1757	POTOM_008742	0.913283	3.33389e-05	unsignificant
XLOC.224	POTOM_000806	-0.913261	3.33791e-05	unsignificant
XLOC.1391	POTOM_008198	0.913252	3.33963e-05	unsignificant
XLOC.1391	POTOM_002785	0.913234	3.34304e-05	unsignificant
XLOC.1390	POTOM_001075	0.913207	3.34809e-05	unsignificant
XLOC.1220	POTOM_003782	-0.913178	3.35341e-05	unsignificant
XLOC.1220	POTOM_002729	0.913165	3.35589e-05	unsignificant
XLOC.1757	POTOM_005021	0.913164	3.35611e-05	unsignificant
XLOC.454	POTOM_005836	0.913101	3.36796e-05	UP
XLOC.1757	POTOM_007516	0.913099	3.36832e-05	unsignificant
XLOC.1757	POTOM_000369	0.913098	3.36844e-05	unsignificant
XLOC.224	POTOM_006663	0.913095	3.36897e-05	unsignificant
XLOC.224	POTOM_007504	-0.913075	3.37291e-05	unsignificant
XLOC.1757	POTOM_003164	0.91303	3.38124e-05	unsignificant
XLOC.1963	POTOM_007330	-0.913003	3.38646e-05	unsignificant
XLOC.224	POTOM_007436	-0.912971	3.39235e-05	unsignificant
XLOC.224	POTOM_000521	-0.912961	3.39424e-05	unsignificant
XLOC.224	POTOM_007127	-0.912915	3.40311e-05	unsignificant
XLOC.224	POTOM_005383	0.912882	3.40924e-05	unsignificant
XLOC.224	POTOM_001458	-0.912867	3.41218e-05	unsignificant
XLOC.224	POTOM_004456	0.912706	3.44284e-05	UP
XLOC.1963	POTOM_003122	-0.912694	3.44514e-05	unsignificant
XLOC.1963	POTOM_002139	0.912688	3.44619e-05	unsignificant
XLOC.1757	POTOM_003423	0.912645	3.45442e-05	unsignificant
XLOC.224	POTOM_001154	0.912615	3.46021e-05	unsignificant
XLOC.1757	POTOM_006927	0.912546	3.47357e-05	unsignificant
XLOC.224	POTOM_007263	-0.912542	3.47424e-05	unsignificant
XLOC.1757	POTOM_008167	0.912506	3.48129e-05	unsignificant
XLOC.224	POTOM_004550	0.912486	3.48519e-05	unsignificant
XLOC.224	POTOM_002959	-0.912466	3.48895e-05	unsignificant
XLOC.1757	POTOM_000482	0.912428	3.4964e-05	unsignificant
XLOC.224	POTOM_008103	-0.912416	3.49858e-05	unsignificant
XLOC.1757	POTOM_007706	0.912352	3.51109e-05	unsignificant
XLOC.224	POTOM_007596	0.912311	3.51896e-05	unsignificant
XLOC.224	POTOM_008422	-0.912297	3.52179e-05	unsignificant
XLOC.1757	POTOM_008592	0.912261	3.52879e-05	unsignificant
XLOC.1963	POTOM_007248	0.912228	3.53527e-05	unsignificant
XLOC.1757	POTOM_008400	0.912198	3.54117e-05	unsignificant
XLOC.1757	POTOM_008537	0.912187	3.54323e-05	unsignificant
XLOC.1391	POTOM_000632	0.912173	3.54591e-05	unsignificant
XLOC.1757	POTOM_000694	0.912142	3.55195e-05	unsignificant
XLOC.1391	POTOM_003255	0.912102	3.5598e-05	unsignificant
XLOC.1963	POTOM_001106	-0.912057	3.56865e-05	unsignificant
XLOC.1390	POTOM_003449	0.91196	3.58794e-05	unsignificant
XLOC.224	POTOM_005796	-0.911916	3.59663e-05	unsignificant
XLOC.224	POTOM_001352	-0.911888	3.60203e-05	unsignificant
XLOC.1757	POTOM_001030	0.911817	3.61616e-05	unsignificant
XLOC.224	POTOM_005055	0.911736	3.6324e-05	unsignificant
XLOC.224	POTOM_006737	0.911708	3.63793e-05	unsignificant
XLOC.1220	POTOM_001880	0.911678	3.64399e-05	UP
XLOC.224	POTOM_001670	-0.911633	3.65294e-05	unsignificant
XLOC.224	POTOM_002877	-0.911613	3.65704e-05	unsignificant
XLOC.224	POTOM_008398	-0.91153	3.67357e-05	unsignificant
XLOC.1757	POTOM_003747	0.911529	3.67384e-05	unsignificant
XLOC.1757	POTOM_003375	0.911474	3.68484e-05	unsignificant
XLOC.1220	POTOM_007092	0.911473	3.68511e-05	UP
XLOC.1391	POTOM_003166	0.911438	3.69213e-05	DOWN
XLOC.1390	POTOM_008629	0.911387	3.70253e-05	unsignificant
XLOC.1391	POTOM_002544	0.91138	3.70399e-05	unsignificant
XLOC.224	POTOM_001762	-0.911323	3.71552e-05	unsignificant
XLOC.1963	POTOM_001726	-0.911314	3.71727e-05	unsignificant
XLOC.1390	POTOM_000083	0.91129	3.72227e-05	unsignificant
XLOC.1390	POTOM_001086	0.911282	3.72372e-05	unsignificant
XLOC.224	POTOM_008189	-0.911278	3.7246e-05	unsignificant
XLOC.1390	POTOM_000842	0.911272	3.72588e-05	unsignificant
XLOC.224	POTOM_000737	-0.911211	3.73818e-05	unsignificant
XLOC.224	POTOM_004213	0.911199	3.7407e-05	unsignificant
XLOC.224	POTOM_005267	0.911188	3.7429e-05	unsignificant
XLOC.224	POTOM_008363	-0.911187	3.74318e-05	unsignificant
XLOC.224	POTOM_002810	-0.911125	3.75588e-05	unsignificant
XLOC.1757	POTOM_008494	0.911117	3.75752e-05	unsignificant
XLOC.1390	POTOM_002085	0.911069	3.76743e-05	unsignificant
XLOC.1757	POTOM_003335	0.911002	3.78118e-05	unsignificant
XLOC.1963	POTOM_000197	0.910991	3.7833e-05	UP
XLOC.1391	POTOM_007393	0.910913	3.79945e-05	unsignificant
XLOC.224	POTOM_007811	-0.91089	3.80415e-05	unsignificant
XLOC.1963	POTOM_000610	0.910885	3.80531e-05	unsignificant
XLOC.224	POTOM_004393	0.910845	3.81349e-05	unsignificant
XLOC.224	POTOM_001318	-0.91084	3.81449e-05	unsignificant
XLOC.1963	POTOM_008518	-0.910825	3.81779e-05	unsignificant
XLOC.1390	POTOM_007145	0.910815	3.8197e-05	unsignificant
XLOC.224	POTOM_000493	0.910743	3.83466e-05	unsignificant
XLOC.224	POTOM_005283	0.910723	3.83883e-05	unsignificant
XLOC.1757	POTOM_003447	0.910713	3.84099e-05	unsignificant
XLOC.224	POTOM_000860	-0.910708	3.84197e-05	unsignificant
XLOC.1963	POTOM_000979	0.910698	3.84414e-05	unsignificant
XLOC.224	POTOM_005862	-0.910683	3.84723e-05	unsignificant
XLOC.1757	POTOM_007630	0.910667	3.85051e-05	DOWN
XLOC.1757	POTOM_001422	0.910659	3.85236e-05	unsignificant
XLOC.224	POTOM_003709	0.910644	3.85531e-05	unsignificant
XLOC.224	POTOM_007440	-0.910641	3.85592e-05	unsignificant
XLOC.224	POTOM_002963	-0.91058	3.86871e-05	unsignificant
XLOC.1757	POTOM_000948	0.910561	3.87273e-05	unsignificant
XLOC.1963	POTOM_006299	-0.910548	3.87557e-05	unsignificant
XLOC.1757	POTOM_008701	0.910546	3.87589e-05	unsignificant
XLOC.1391	POTOM_002908	0.910515	3.88248e-05	DOWN
XLOC.1391	POTOM_007357	0.91045	3.89603e-05	DOWN
XLOC.224	POTOM_006084	0.910449	3.89627e-05	unsignificant
XLOC.224	POTOM_003778	0.910437	3.89881e-05	unsignificant
XLOC.224	POTOM_004780	0.910426	3.90122e-05	unsignificant
XLOC.1757	POTOM_008751	0.910412	3.90421e-05	unsignificant
XLOC.1757	POTOM_002850	0.910397	3.90733e-05	unsignificant
XLOC.1757	POTOM_002827	0.910329	3.92174e-05	unsignificant
XLOC.1391	POTOM_000079	0.910314	3.92488e-05	DOWN
XLOC.224	POTOM_004584	0.910309	3.92583e-05	unsignificant
XLOC.224	POTOM_000366	-0.910306	3.92664e-05	unsignificant
XLOC.224	POTOM_003948	0.910303	3.92724e-05	unsignificant
XLOC.224	POTOM_001127	-0.910301	3.92772e-05	DOWN
XLOC.1963	POTOM_006799	-0.910186	3.95219e-05	unsignificant
XLOC.224	POTOM_008345	-0.910164	3.95674e-05	unsignificant
XLOC.224	POTOM_004212	0.910148	3.96025e-05	unsignificant
XLOC.1757	POTOM_001247	0.910142	3.96152e-05	unsignificant
XLOC.224	POTOM_008004	-0.910137	3.96258e-05	unsignificant
XLOC.224	POTOM_000831	-0.910118	3.96661e-05	unsignificant
XLOC.224	POTOM_006326	-0.910109	3.96858e-05	unsignificant
XLOC.1391	POTOM_008692	0.910102	3.96993e-05	unsignificant
XLOC.224	POTOM_003010	-0.910077	3.97538e-05	unsignificant
XLOC.1390	POTOM_001127	0.910034	3.98451e-05	DOWN
XLOC.224	POTOM_005749	0.909901	4.01318e-05	unsignificant
XLOC.1757	POTOM_001305	0.909894	4.01474e-05	unsignificant
XLOC.1757	POTOM_000537	0.909848	4.02471e-05	unsignificant
XLOC.1963	POTOM_004923	0.909837	4.02698e-05	UP
XLOC.224	POTOM_000155	0.909756	4.04462e-05	unsignificant
XLOC.224	POTOM_000187	-0.909682	4.06065e-05	unsignificant
XLOC.224	POTOM_003549	-0.909668	4.06365e-05	unsignificant
XLOC.224	POTOM_002713	-0.909615	4.07525e-05	unsignificant
XLOC.1963	POTOM_002509	-0.909613	4.0758e-05	unsignificant
XLOC.224	POTOM_003635	0.909606	4.07723e-05	unsignificant
XLOC.224	POTOM_002791	-0.909601	4.07836e-05	unsignificant
XLOC.224	POTOM_003594	0.909589	4.08099e-05	unsignificant
XLOC.224	POTOM_006680	0.909587	4.08143e-05	unsignificant
XLOC.1963	POTOM_008389	0.909578	4.08329e-05	unsignificant
XLOC.224	POTOM_001379	-0.909561	4.08708e-05	unsignificant
XLOC.1963	POTOM_002260	0.909499	4.10069e-05	unsignificant
XLOC.1391	POTOM_008489	0.909494	4.10187e-05	unsignificant
XLOC.1963	POTOM_004554	0.909484	4.10409e-05	unsignificant
XLOC.1390	POTOM_003480	0.909457	4.1099e-05	unsignificant
XLOC.224	POTOM_007927	-0.90944	4.1136e-05	unsignificant
XLOC.1963	POTOM_008390	0.909415	4.11909e-05	unsignificant
XLOC.224	POTOM_004703	0.909387	4.12541e-05	unsignificant
XLOC.224	POTOM_001632	-0.909345	4.13468e-05	unsignificant
XLOC.1220	POTOM_001356	0.909333	4.13727e-05	unsignificant
XLOC.1963	POTOM_008727	0.909275	4.15007e-05	unsignificant
XLOC.224	POTOM_005873	0.909252	4.1551e-05	unsignificant
XLOC.224	POTOM_006376	-0.90921	4.16458e-05	unsignificant
XLOC.224	POTOM_003658	-0.909138	4.18061e-05	unsignificant
XLOC.1757	POTOM_000966	0.909135	4.18123e-05	unsignificant
XLOC.224	POTOM_000952	-0.909111	4.18651e-05	unsignificant
XLOC.224	POTOM_003580	-0.909059	4.19808e-05	unsignificant
XLOC.224	POTOM_008437	-0.909054	4.19923e-05	unsignificant
XLOC.1757	POTOM_006676	0.909047	4.20082e-05	unsignificant
XLOC.1757	POTOM_000560	0.909036	4.20327e-05	unsignificant
XLOC.1757	POTOM_002861	0.909028	4.20508e-05	unsignificant
XLOC.224	POTOM_005805	0.908982	4.21537e-05	unsignificant
XLOC.224	POTOM_000934	-0.90897	4.21809e-05	unsignificant
XLOC.1963	POTOM_006162	-0.90887	4.24052e-05	unsignificant
XLOC.224	POTOM_002382	-0.908842	4.2469e-05	unsignificant
XLOC.1757	POTOM_003549	0.908762	4.26488e-05	unsignificant
XLOC.224	POTOM_004055	0.908745	4.26892e-05	unsignificant
XLOC.224	POTOM_002608	-0.908732	4.27174e-05	unsignificant
XLOC.1757	POTOM_000078	0.908707	4.27749e-05	unsignificant
XLOC.224	POTOM_004463	0.908668	4.28632e-05	unsignificant
XLOC.1757	POTOM_005943	0.908656	4.28906e-05	unsignificant
XLOC.224	POTOM_001134	-0.908633	4.29424e-05	unsignificant
XLOC.1963	POTOM_001508	0.908599	4.30212e-05	unsignificant
XLOC.1390	POTOM_000518	0.908596	4.30272e-05	unsignificant
XLOC.224	POTOM_001658	-0.908555	4.31197e-05	unsignificant
XLOC.224	POTOM_002827	-0.908538	4.3159e-05	unsignificant
XLOC.1963	POTOM_007949	0.9085	4.32462e-05	unsignificant
XLOC.224	POTOM_002335	-0.908346	4.36002e-05	unsignificant
XLOC.1963	POTOM_005416	0.908287	4.37368e-05	unsignificant
XLOC.1757	POTOM_003263	0.908246	4.38297e-05	unsignificant
XLOC.224	POTOM_004328	0.908121	4.41208e-05	unsignificant
XLOC.1757	POTOM_003510	0.908112	4.41411e-05	unsignificant
XLOC.224	POTOM_003497	0.908108	4.41508e-05	unsignificant
XLOC.1391	POTOM_006143	0.908106	4.4156e-05	unsignificant
XLOC.1390	POTOM_002884	0.908106	4.41563e-05	unsignificant
XLOC.224	POTOM_000569	-0.908093	4.41858e-05	unsignificant
XLOC.1757	POTOM_007261	0.907996	4.44109e-05	unsignificant
XLOC.1757	POTOM_002667	0.907989	4.44287e-05	unsignificant
XLOC.1963	POTOM_007986	0.907987	4.4432e-05	unsignificant
XLOC.1757	POTOM_000945	0.907983	4.44426e-05	unsignificant
XLOC.1757	POTOM_003413	0.907966	4.44827e-05	unsignificant
XLOC.224	POTOM_006975	0.907965	4.44835e-05	unsignificant
XLOC.224	POTOM_003375	-0.907908	4.46188e-05	unsignificant
XLOC.224	POTOM_006883	0.907875	4.46944e-05	unsignificant
XLOC.224	POTOM_005706	0.907869	4.47095e-05	unsignificant
XLOC.224	POTOM_004462	0.907864	4.47214e-05	unsignificant
XLOC.224	POTOM_004181	0.907764	4.49556e-05	unsignificant
XLOC.1757	POTOM_003355	0.907747	4.49963e-05	unsignificant
XLOC.224	POTOM_004432	0.907735	4.50241e-05	unsignificant
XLOC.1757	POTOM_007399	0.907715	4.50717e-05	unsignificant
XLOC.1963	POTOM_004797	0.907707	4.50922e-05	unsignificant
XLOC.224	POTOM_005685	0.907696	4.51161e-05	unsignificant
XLOC.224	POTOM_003508	-0.907648	4.52302e-05	unsignificant
XLOC.224	POTOM_000723	-0.907639	4.52528e-05	unsignificant
XLOC.224	POTOM_003406	0.907578	4.53973e-05	unsignificant
XLOC.1757	POTOM_001893	0.907576	4.54028e-05	unsignificant
XLOC.1757	POTOM_001583	0.907568	4.54218e-05	unsignificant
XLOC.1390	POTOM_002003	0.907558	4.54458e-05	DOWN
XLOC.1757	POTOM_007393	0.907525	4.55221e-05	unsignificant
XLOC.224	POTOM_000186	-0.907494	4.55968e-05	unsignificant
XLOC.224	POTOM_006113	0.907481	4.56271e-05	unsignificant
XLOC.224	POTOM_004826	0.90748	4.56303e-05	unsignificant
XLOC.1757	POTOM_003768	0.907465	4.56659e-05	unsignificant
XLOC.224	POTOM_005677	0.907452	4.56976e-05	unsignificant
XLOC.1757	POTOM_002545	0.90742	4.57751e-05	unsignificant
XLOC.1757	POTOM_008070	0.907392	4.58403e-05	unsignificant
XLOC.1220	POTOM_002752	0.907366	4.59028e-05	unsignificant
XLOC.1220	POTOM_003094	0.907361	4.5916e-05	UP
XLOC.224	POTOM_007056	0.90735	4.59421e-05	unsignificant
XLOC.224	POTOM_004673	0.907341	4.59633e-05	unsignificant
XLOC.1757	POTOM_002705	0.90733	4.59898e-05	unsignificant
XLOC.224	POTOM_005603	0.907299	4.60652e-05	unsignificant
XLOC.224	POTOM_002800	0.907296	4.60709e-05	unsignificant
XLOC.224	POTOM_001599	-0.907294	4.6077e-05	unsignificant
XLOC.224	POTOM_008742	-0.907288	4.60901e-05	unsignificant
XLOC.1757	POTOM_002627	0.907264	4.61492e-05	unsignificant
XLOC.224	POTOM_008534	0.907234	4.622e-05	unsignificant
XLOC.1390	POTOM_000808	0.907228	4.62362e-05	unsignificant
XLOC.224	POTOM_002674	-0.907135	4.64611e-05	unsignificant
XLOC.224	POTOM_007894	-0.907131	4.64707e-05	unsignificant
XLOC.224	POTOM_005784	0.907082	4.65891e-05	unsignificant
XLOC.1757	POTOM_000018	0.90708	4.65934e-05	unsignificant
XLOC.224	POTOM_001219	-0.907046	4.66758e-05	unsignificant
XLOC.224	POTOM_000566	-0.907031	4.67131e-05	unsignificant
XLOC.224	POTOM_006049	0.907007	4.67713e-05	unsignificant
XLOC.224	POTOM_004454	0.906979	4.68386e-05	unsignificant
XLOC.1757	POTOM_002887	0.906959	4.68881e-05	unsignificant
XLOC.224	POTOM_000486	0.90691	4.70075e-05	unsignificant
XLOC.1963	POTOM_002752	0.906909	4.70102e-05	unsignificant
XLOC.224	POTOM_008552	-0.906876	4.709e-05	unsignificant
XLOC.224	POTOM_006739	0.906851	4.71511e-05	unsignificant
XLOC.1391	POTOM_002810	0.906833	4.71966e-05	unsignificant
XLOC.1757	POTOM_005735	0.906777	4.73329e-05	DOWN
XLOC.1757	POTOM_001975	0.906762	4.73692e-05	unsignificant
XLOC.1963	POTOM_006537	0.906758	4.73805e-05	unsignificant
XLOC.1963	POTOM_002144	0.90675	4.73985e-05	unsignificant
XLOC.1963	POTOM_001633	0.906723	4.74654e-05	UP
XLOC.224	POTOM_001421	-0.906697	4.75308e-05	unsignificant
XLOC.1757	POTOM_008333	0.906696	4.75319e-05	unsignificant
XLOC.1390	POTOM_008081	0.906647	4.76545e-05	DOWN
XLOC.224	POTOM_006503	0.906629	4.76969e-05	unsignificant
XLOC.1757	POTOM_007371	0.906607	4.77513e-05	unsignificant
XLOC.1391	POTOM_000846	0.906593	4.77878e-05	unsignificant
XLOC.224	POTOM_005433	-0.906587	4.7802e-05	unsignificant
XLOC.1757	POTOM_002031	0.90657	4.78435e-05	unsignificant
XLOC.224	POTOM_001609	-0.906567	4.78521e-05	unsignificant
XLOC.224	POTOM_001217	-0.906541	4.79164e-05	unsignificant
XLOC.224	POTOM_000131	-0.906456	4.8126e-05	unsignificant
XLOC.1963	POTOM_001194	0.906418	4.82218e-05	unsignificant
XLOC.224	POTOM_003690	0.906409	4.82451e-05	unsignificant
XLOC.1220	POTOM_002130	0.906393	4.8285e-05	unsignificant
XLOC.1220	POTOM_000038	0.906347	4.83981e-05	unsignificant
XLOC.224	POTOM_000577	-0.906318	4.84708e-05	unsignificant
XLOC.224	POTOM_005624	0.906293	4.85329e-05	UP
XLOC.1757	POTOM_008307	0.906285	4.85539e-05	unsignificant
XLOC.1757	POTOM_002677	0.906227	4.87e-05	unsignificant
XLOC.1963	POTOM_001647	0.906218	4.87229e-05	unsignificant
XLOC.224	POTOM_007371	-0.906215	4.87306e-05	unsignificant
XLOC.224	POTOM_000219	-0.906192	4.87874e-05	unsignificant
XLOC.224	POTOM_007182	0.906189	4.87941e-05	unsignificant
XLOC.1757	POTOM_000277	0.90615	4.8893e-05	unsignificant
XLOC.224	POTOM_001582	-0.906139	4.89219e-05	unsignificant
XLOC.224	POTOM_001552	-0.90611	4.89954e-05	DOWN
XLOC.1391	POTOM_001731	0.906071	4.90936e-05	unsignificant
XLOC.1220	POTOM_002397	0.906048	4.91517e-05	UP
XLOC.1757	POTOM_001060	0.906044	4.91615e-05	unsignificant
XLOC.1390	POTOM_003042	0.906038	4.91772e-05	unsignificant
XLOC.224	POTOM_004545	0.906026	4.92064e-05	unsignificant
XLOC.224	POTOM_002955	0.905991	4.92952e-05	unsignificant
XLOC.224	POTOM_003001	-0.905991	4.9296e-05	unsignificant
XLOC.454	POTOM_007685	0.905984	4.93124e-05	unsignificant
XLOC.224	POTOM_002721	-0.905955	4.93859e-05	unsignificant
XLOC.1757	POTOM_000641	0.905943	4.94179e-05	unsignificant
XLOC.1391	POTOM_002797	0.905942	4.9419e-05	DOWN
XLOC.224	POTOM_004354	0.905941	4.94231e-05	unsignificant
XLOC.224	POTOM_002164	-0.905934	4.94413e-05	unsignificant
XLOC.1220	POTOM_004207	0.905918	4.948e-05	unsignificant
XLOC.224	POTOM_004316	0.905916	4.9487e-05	unsignificant
XLOC.224	POTOM_001131	-0.905902	4.95209e-05	unsignificant
XLOC.1220	POTOM_001842	0.905899	4.95285e-05	UP
XLOC.224	POTOM_004003	0.905887	4.95595e-05	UP
XLOC.1757	POTOM_007108	0.905884	4.95684e-05	unsignificant
XLOC.1757	POTOM_000996	0.905883	4.95691e-05	unsignificant
XLOC.1757	POTOM_000627	0.905883	4.95694e-05	unsignificant
XLOC.1220	POTOM_002412	0.905876	4.95885e-05	unsignificant
XLOC.224	POTOM_000656	-0.905868	4.96075e-05	unsignificant
XLOC.1390	POTOM_000846	0.905823	4.97242e-05	unsignificant
XLOC.1963	POTOM_000886	0.905798	4.97878e-05	unsignificant
XLOC.1963	POTOM_008442	0.905769	4.9862e-05	unsignificant
XLOC.224	POTOM_005795	-0.905756	4.98944e-05	unsignificant
XLOC.224	POTOM_000537	-0.905728	4.99669e-05	unsignificant
XLOC.224	POTOM_002225	-0.905686	5.0073e-05	unsignificant
XLOC.1757	POTOM_006584	0.90563	5.02179e-05	unsignificant
XLOC.1757	POTOM_001177	0.905628	5.02223e-05	unsignificant
XLOC.224	POTOM_000659	0.905628	5.02231e-05	unsignificant
XLOC.224	POTOM_007869	-0.905623	5.02371e-05	unsignificant
XLOC.224	POTOM_000475	0.90562	5.02431e-05	UP
XLOC.224	POTOM_004057	0.905578	5.03523e-05	unsignificant
XLOC.224	POTOM_005560	-0.905541	5.04487e-05	unsignificant
XLOC.224	POTOM_004163	0.905506	5.05368e-05	unsignificant
XLOC.224	POTOM_001271	-0.905497	5.05621e-05	unsignificant
XLOC.224	POTOM_004867	0.905493	5.0571e-05	unsignificant
XLOC.1963	POTOM_007616	-0.905469	5.06338e-05	unsignificant
XLOC.1963	POTOM_006218	0.905469	5.0635e-05	unsignificant
XLOC.224	POTOM_003498	-0.905417	5.07681e-05	unsignificant
XLOC.224	POTOM_001053	-0.905401	5.08096e-05	unsignificant
XLOC.1757	POTOM_002755	0.905375	5.08786e-05	unsignificant
XLOC.224	POTOM_006837	0.90522	5.12832e-05	unsignificant
XLOC.1220	POTOM_007870	0.905183	5.13794e-05	UP
XLOC.1757	POTOM_000723	0.905142	5.14875e-05	unsignificant
XLOC.224	POTOM_003542	-0.90511	5.15712e-05	unsignificant
XLOC.1391	POTOM_008091	0.905104	5.15853e-05	unsignificant
XLOC.224	POTOM_001612	-0.905083	5.16417e-05	unsignificant
XLOC.1757	POTOM_000503	0.905072	5.16704e-05	unsignificant
XLOC.224	POTOM_004038	0.905045	5.17409e-05	unsignificant
XLOC.224	POTOM_005353	0.905042	5.17504e-05	unsignificant
XLOC.224	POTOM_000020	-0.905015	5.18196e-05	unsignificant
XLOC.224	POTOM_001182	-0.904994	5.18764e-05	unsignificant
XLOC.224	POTOM_000930	-0.904971	5.19381e-05	unsignificant
XLOC.1757	POTOM_000170	0.904967	5.1947e-05	unsignificant
XLOC.224	POTOM_005277	0.904924	5.20604e-05	unsignificant
XLOC.1391	POTOM_003449	0.904915	5.20852e-05	unsignificant
XLOC.224	POTOM_008193	0.904905	5.21111e-05	unsignificant
XLOC.224	POTOM_000945	-0.904896	5.21349e-05	unsignificant
XLOC.224	POTOM_004347	0.904857	5.22382e-05	unsignificant
XLOC.1391	POTOM_001346	0.904855	5.22454e-05	DOWN
XLOC.224	POTOM_003956	0.904851	5.2255e-05	unsignificant
XLOC.224	POTOM_004534	0.904846	5.22668e-05	unsignificant
XLOC.1757	POTOM_007447	0.904788	5.24211e-05	unsignificant
XLOC.1391	POTOM_001991	0.904766	5.24805e-05	unsignificant
XLOC.224	POTOM_005112	0.90476	5.24957e-05	unsignificant
XLOC.1391	POTOM_008784	0.904709	5.26318e-05	unsignificant
XLOC.224	POTOM_001480	-0.904694	5.2674e-05	unsignificant
XLOC.1757	POTOM_002724	0.904664	5.27539e-05	unsignificant
XLOC.224	POTOM_000966	-0.904631	5.28418e-05	unsignificant
XLOC.224	POTOM_004722	0.904631	5.28419e-05	unsignificant
XLOC.1963	POTOM_006658	-0.904592	5.29455e-05	unsignificant
XLOC.1390	POTOM_000509	0.904539	5.30898e-05	unsignificant
XLOC.1757	POTOM_000107	0.904538	5.30902e-05	unsignificant
XLOC.1757	POTOM_003394	0.904496	5.3203e-05	unsignificant
XLOC.1757	POTOM_004245	0.904488	5.32251e-05	unsignificant
XLOC.224	POTOM_000943	-0.904456	5.33109e-05	unsignificant
XLOC.1220	POTOM_007754	0.904454	5.33183e-05	unsignificant
XLOC.224	POTOM_000813	0.90443	5.3382e-05	unsignificant
XLOC.224	POTOM_004082	0.904304	5.37245e-05	unsignificant
XLOC.454	POTOM_008568	0.904178	5.40651e-05	unsignificant
XLOC.224	POTOM_004604	0.904165	5.41003e-05	unsignificant
XLOC.224	POTOM_004770	0.904149	5.41455e-05	unsignificant
XLOC.1757	POTOM_000559	0.904052	5.44095e-05	unsignificant
XLOC.224	POTOM_003863	0.90405	5.44155e-05	unsignificant
XLOC.224	POTOM_004237	0.904048	5.44211e-05	UP
XLOC.1757	POTOM_002500	0.904046	5.4427e-05	unsignificant
XLOC.1963	POTOM_004997	-0.904038	5.44504e-05	unsignificant
XLOC.224	POTOM_008125	-0.904016	5.451e-05	DOWN
XLOC.224	POTOM_000321	-0.903911	5.47973e-05	unsignificant
XLOC.224	POTOM_006509	0.903894	5.48451e-05	unsignificant
XLOC.1391	POTOM_003121	0.903858	5.49432e-05	unsignificant
XLOC.224	POTOM_004267	0.903841	5.49918e-05	unsignificant
XLOC.1963	POTOM_002957	-0.903835	5.50071e-05	unsignificant
XLOC.224	POTOM_002385	-0.903766	5.51998e-05	unsignificant
XLOC.224	POTOM_005379	0.903754	5.52328e-05	unsignificant
XLOC.1963	POTOM_007094	-0.903708	5.53615e-05	unsignificant
XLOC.1963	POTOM_001205	0.9037	5.53824e-05	UP
XLOC.1963	POTOM_007529	-0.903657	5.55014e-05	unsignificant
XLOC.224	POTOM_007424	0.903644	5.55381e-05	unsignificant
XLOC.224	POTOM_001124	-0.903642	5.55444e-05	unsignificant
XLOC.1963	POTOM_004120	-0.903588	5.56956e-05	unsignificant
XLOC.1390	POTOM_006266	0.903584	5.57045e-05	DOWN
XLOC.1390	POTOM_000141	0.903558	5.57781e-05	unsignificant
XLOC.1390	POTOM_002554	0.903556	5.57846e-05	unsignificant
XLOC.1391	POTOM_000808	0.903538	5.58339e-05	unsignificant
XLOC.224	POTOM_003657	-0.903536	5.58391e-05	unsignificant
XLOC.1757	POTOM_002494	0.903527	5.5865e-05	unsignificant
XLOC.224	POTOM_006373	0.903495	5.59536e-05	unsignificant
XLOC.1220	POTOM_006659	0.903455	5.60673e-05	UP
XLOC.1963	POTOM_000561	-0.903414	5.61821e-05	unsignificant
XLOC.1757	POTOM_001501	0.903369	5.63079e-05	unsignificant
XLOC.224	POTOM_005588	0.903272	5.65826e-05	unsignificant
XLOC.1757	POTOM_007504	0.903257	5.66252e-05	unsignificant
XLOC.1757	POTOM_000943	0.903256	5.66278e-05	unsignificant
XLOC.1220	POTOM_000810	0.903255	5.66295e-05	unsignificant
XLOC.1391	POTOM_002450	0.903213	5.67478e-05	unsignificant
XLOC.1757	POTOM_007515	0.903193	5.68045e-05	unsignificant
XLOC.224	POTOM_005364	0.903176	5.68528e-05	unsignificant
XLOC.1391	POTOM_008380	0.903176	5.68538e-05	unsignificant
XLOC.224	POTOM_004455	0.90314	5.69559e-05	unsignificant
XLOC.224	POTOM_001168	-0.903084	5.71155e-05	unsignificant
XLOC.1220	POTOM_001315	0.903079	5.71292e-05	UP
XLOC.1757	POTOM_000292	0.903046	5.72243e-05	unsignificant
XLOC.1391	POTOM_003547	0.903039	5.72434e-05	DOWN
XLOC.224	POTOM_001604	-0.903011	5.73239e-05	unsignificant
XLOC.224	POTOM_001342	-0.903006	5.73383e-05	unsignificant
XLOC.224	POTOM_004252	0.903	5.7356e-05	unsignificant
XLOC.224	POTOM_002969	-0.902993	5.73758e-05	unsignificant
XLOC.224	POTOM_003272	-0.902982	5.74054e-05	unsignificant
XLOC.1963	POTOM_008610	0.902978	5.74183e-05	unsignificant
XLOC.224	POTOM_008051	-0.902977	5.74203e-05	unsignificant
XLOC.1963	POTOM_001424	-0.902962	5.74635e-05	unsignificant
XLOC.1963	POTOM_006341	-0.902888	5.76747e-05	unsignificant
XLOC.224	POTOM_000544	-0.902878	5.77039e-05	unsignificant
XLOC.224	POTOM_004530	0.902871	5.77256e-05	unsignificant
XLOC.1391	POTOM_000328	0.902795	5.79434e-05	unsignificant
XLOC.1220	POTOM_008465	0.902763	5.80358e-05	UP
XLOC.224	POTOM_002141	-0.902737	5.81105e-05	unsignificant
XLOC.224	POTOM_003786	0.902698	5.82223e-05	unsignificant
XLOC.224	POTOM_006894	-0.902665	5.83179e-05	unsignificant
XLOC.224	POTOM_004215	0.902656	5.83444e-05	UP
XLOC.224	POTOM_007587	-0.902644	5.83786e-05	unsignificant
XLOC.1757	POTOM_005335	0.902637	5.83991e-05	unsignificant
XLOC.224	POTOM_003781	0.902628	5.8427e-05	unsignificant
XLOC.224	POTOM_003668	0.902624	5.84365e-05	unsignificant
XLOC.224	POTOM_001886	-0.902611	5.84738e-05	unsignificant
XLOC.1757	POTOM_000817	0.902592	5.85303e-05	DOWN
XLOC.224	POTOM_004675	0.90259	5.85358e-05	unsignificant
XLOC.224	POTOM_006059	-0.902571	5.85926e-05	unsignificant
XLOC.224	POTOM_004382	0.902564	5.86117e-05	unsignificant
XLOC.1220	POTOM_005165	-0.902524	5.87268e-05	unsignificant
XLOC.1220	POTOM_001628	-0.902498	5.88036e-05	unsignificant
XLOC.1757	POTOM_000699	0.902452	5.89383e-05	unsignificant
XLOC.224	POTOM_008598	0.902423	5.9022e-05	unsignificant
XLOC.224	POTOM_004288	0.902414	5.90483e-05	unsignificant
XLOC.1220	POTOM_005771	-0.902387	5.91291e-05	unsignificant
XLOC.1963	POTOM_002452	-0.902367	5.91867e-05	unsignificant
XLOC.1220	POTOM_007776	0.902362	5.92006e-05	unsignificant
XLOC.1963	POTOM_001175	0.902353	5.92281e-05	unsignificant
XLOC.224	POTOM_003385	-0.902336	5.92784e-05	unsignificant
XLOC.224	POTOM_008677	-0.902335	5.92796e-05	unsignificant
XLOC.1757	POTOM_003437	0.90231	5.93532e-05	unsignificant
XLOC.1963	POTOM_003190	-0.902306	5.93659e-05	unsignificant
XLOC.224	POTOM_006929	0.902243	5.95493e-05	unsignificant
XLOC.1391	POTOM_005482	0.902242	5.95524e-05	DOWN
XLOC.1757	POTOM_003169	0.902233	5.95805e-05	unsignificant
XLOC.224	POTOM_002544	-0.902226	5.96014e-05	unsignificant
XLOC.1757	POTOM_002774	0.902224	5.96052e-05	unsignificant
XLOC.224	POTOM_002058	-0.902197	5.96871e-05	unsignificant
XLOC.224	POTOM_003254	-0.902183	5.97269e-05	unsignificant
XLOC.224	POTOM_007569	-0.902175	5.97511e-05	unsignificant
XLOC.224	POTOM_006025	0.902134	5.98714e-05	unsignificant
XLOC.1390	POTOM_007507	0.902105	5.99561e-05	unsignificant
XLOC.224	POTOM_004751	0.902102	5.99658e-05	unsignificant
XLOC.1757	POTOM_002167	0.902055	6.01064e-05	unsignificant
XLOC.224	POTOM_007954	-0.902038	6.01564e-05	unsignificant
XLOC.1757	POTOM_008398	0.902035	6.01637e-05	unsignificant
XLOC.224	POTOM_007013	0.902018	6.02167e-05	unsignificant
XLOC.224	POTOM_006187	0.902007	6.02473e-05	unsignificant
XLOC.224	POTOM_006614	0.902002	6.02635e-05	unsignificant
XLOC.224	POTOM_000509	-0.902001	6.02668e-05	unsignificant
XLOC.1757	POTOM_008051	0.901985	6.03122e-05	unsignificant
XLOC.224	POTOM_008314	0.901958	6.03926e-05	unsignificant
XLOC.1963	POTOM_005556	-0.901911	6.05327e-05	unsignificant
XLOC.1963	POTOM_007348	-0.901896	6.05778e-05	unsignificant
XLOC.1757	POTOM_004932	0.901895	6.05817e-05	unsignificant
XLOC.224	POTOM_007715	-0.901869	6.06577e-05	DOWN
XLOC.1757	POTOM_000831	0.901869	6.06586e-05	unsignificant
XLOC.1963	POTOM_000879	0.901858	6.06931e-05	unsignificant
XLOC.224	POTOM_007697	0.901824	6.07932e-05	unsignificant
XLOC.1757	POTOM_003439	0.901817	6.08152e-05	unsignificant
XLOC.1757	POTOM_007674	0.901816	6.08162e-05	unsignificant
XLOC.224	POTOM_005298	0.901799	6.08694e-05	unsignificant
XLOC.1963	POTOM_007008	-0.901794	6.08831e-05	unsignificant
XLOC.224	POTOM_001504	-0.901781	6.09221e-05	unsignificant
XLOC.224	POTOM_001126	-0.901754	6.10024e-05	unsignificant
XLOC.1390	POTOM_000566	0.901693	6.11876e-05	unsignificant
XLOC.1390	POTOM_001605	0.901636	6.1359e-05	unsignificant
XLOC.224	POTOM_004594	0.901635	6.13621e-05	unsignificant
XLOC.224	POTOM_000293	-0.901601	6.14642e-05	unsignificant
XLOC.1757	POTOM_006150	0.901587	6.15065e-05	unsignificant
XLOC.224	POTOM_006590	0.901586	6.15088e-05	unsignificant
XLOC.1757	POTOM_000021	0.90156	6.1588e-05	unsignificant
XLOC.224	POTOM_001006	-0.901549	6.16201e-05	unsignificant
XLOC.224	POTOM_000340	-0.90147	6.18604e-05	unsignificant
XLOC.1757	POTOM_008221	0.901467	6.18694e-05	unsignificant
XLOC.1757	POTOM_002645	0.901405	6.20583e-05	unsignificant
XLOC.1757	POTOM_002164	0.901395	6.20868e-05	unsignificant
XLOC.1963	POTOM_006963	-0.901373	6.2154e-05	unsignificant
XLOC.224	POTOM_004698	0.901365	6.218e-05	unsignificant
XLOC.224	POTOM_002263	-0.901362	6.21889e-05	unsignificant
XLOC.1963	POTOM_007562	0.901333	6.22763e-05	unsignificant
XLOC.224	POTOM_007411	-0.90131	6.23455e-05	unsignificant
XLOC.1390	POTOM_007689	0.901283	6.24283e-05	DOWN
XLOC.1390	POTOM_000437	0.90126	6.2498e-05	DOWN
XLOC.224	POTOM_003248	0.901228	6.25978e-05	unsignificant
XLOC.1963	POTOM_001516	0.901223	6.2611e-05	unsignificant
XLOC.224	POTOM_006559	0.901204	6.26694e-05	unsignificant
XLOC.1757	POTOM_000201	0.901161	6.28021e-05	unsignificant
XLOC.1757	POTOM_008393	0.901109	6.29604e-05	unsignificant
XLOC.1390	POTOM_007706	0.901076	6.30625e-05	unsignificant
XLOC.224	POTOM_008415	0.901066	6.30938e-05	unsignificant
XLOC.224	POTOM_008672	-0.901059	6.31147e-05	unsignificant
XLOC.224	POTOM_006337	0.90101	6.32658e-05	unsignificant
XLOC.1757	POTOM_007492	0.901005	6.32806e-05	unsignificant
XLOC.224	POTOM_000362	-0.900988	6.33355e-05	unsignificant
XLOC.224	POTOM_007513	-0.900918	6.35505e-05	unsignificant
XLOC.224	POTOM_002929	-0.900907	6.3585e-05	unsignificant
XLOC.224	POTOM_006065	0.900892	6.36304e-05	unsignificant
XLOC.224	POTOM_006050	0.900887	6.36473e-05	unsignificant
XLOC.1390	POTOM_005374	0.900883	6.36603e-05	unsignificant
XLOC.1391	POTOM_002475	0.900873	6.36894e-05	unsignificant
XLOC.224	POTOM_002079	-0.900848	6.37669e-05	unsignificant
XLOC.1391	POTOM_001127	0.900847	6.37701e-05	DOWN
XLOC.224	POTOM_000170	-0.900845	6.37778e-05	unsignificant
XLOC.224	POTOM_003243	-0.900819	6.38577e-05	unsignificant
XLOC.224	POTOM_004124	0.900809	6.38881e-05	unsignificant
XLOC.224	POTOM_005822	-0.900794	6.39353e-05	unsignificant
XLOC.1757	POTOM_008103	0.900769	6.40131e-05	unsignificant
XLOC.224	POTOM_000944	-0.900676	6.4305e-05	unsignificant
XLOC.1963	POTOM_005275	-0.900672	6.43177e-05	unsignificant
XLOC.1391	POTOM_006266	0.900663	6.43453e-05	DOWN
XLOC.1390	POTOM_006332	-0.900632	6.44429e-05	unsignificant
XLOC.1220	POTOM_003307	0.900627	6.44577e-05	unsignificant
XLOC.1220	POTOM_005583	0.900609	6.45142e-05	unsignificant
XLOC.224	POTOM_006718	0.900587	6.45837e-05	unsignificant
XLOC.224	POTOM_000604	-0.900585	6.45892e-05	unsignificant
XLOC.1391	POTOM_007507	0.900555	6.46828e-05	unsignificant
XLOC.224	POTOM_006388	0.900516	6.48048e-05	unsignificant
XLOC.224	POTOM_008221	-0.900508	6.48299e-05	unsignificant
XLOC.1757	POTOM_007230	0.900502	6.48485e-05	unsignificant
XLOC.1390	POTOM_006784	0.90047	6.49511e-05	unsignificant
XLOC.224	POTOM_004245	-0.900468	6.49581e-05	unsignificant
XLOC.224	POTOM_004574	0.900461	6.4979e-05	unsignificant
XLOC.224	POTOM_006674	-0.90046	6.49808e-05	unsignificant
XLOC.224	POTOM_006354	0.90046	6.4983e-05	unsignificant
XLOC.224	POTOM_003499	-0.900458	6.49888e-05	unsignificant
XLOC.224	POTOM_001972	-0.900455	6.49978e-05	DOWN
XLOC.224	POTOM_006109	-0.90045	6.50124e-05	unsignificant
XLOC.224	POTOM_004277	0.900421	6.51052e-05	unsignificant
XLOC.1963	POTOM_000065	-0.90041	6.51398e-05	unsignificant
XLOC.1757	POTOM_002636	0.900406	6.51508e-05	unsignificant
XLOC.1757	POTOM_003957	-0.900402	6.51643e-05	UP
XLOC.224	POTOM_004832	0.900394	6.51907e-05	unsignificant
XLOC.224	POTOM_000996	-0.900341	6.53575e-05	unsignificant
XLOC.224	POTOM_006921	0.900303	6.54778e-05	unsignificant
XLOC.224	POTOM_003533	-0.900293	6.55088e-05	unsignificant
XLOC.224	POTOM_006985	0.900281	6.55466e-05	unsignificant
XLOC.1757	POTOM_001867	0.900265	6.55995e-05	unsignificant
XLOC.224	POTOM_005389	0.900263	6.56057e-05	unsignificant
XLOC.1963	POTOM_006845	0.900253	6.56363e-05	unsignificant
XLOC.224	POTOM_004044	0.900253	6.56384e-05	unsignificant
XLOC.224	POTOM_004654	0.900242	6.56709e-05	unsignificant
XLOC.1220	POTOM_001380	0.900231	6.57068e-05	unsignificant
XLOC.224	POTOM_006988	0.900197	6.58136e-05	unsignificant
XLOC.224	POTOM_003900	0.900169	6.59057e-05	unsignificant
XLOC.1963	POTOM_008163	-0.900137	6.60052e-05	unsignificant
XLOC.224	POTOM_006788	0.900125	6.60455e-05	unsignificant
XLOC.224	POTOM_001992	-0.900117	6.60696e-05	unsignificant
XLOC.1390	POTOM_001731	0.900113	6.60833e-05	unsignificant
XLOC.224	POTOM_004105	0.900106	6.6105e-05	unsignificant
XLOC.1963	POTOM_002798	-0.900091	6.61522e-05	unsignificant
XLOC.224	POTOM_006893	0.900061	6.62497e-05	unsignificant
XLOC.224	POTOM_007422	0.900031	6.63457e-05	unsignificant
XLOC.224	POTOM_003880	0.899981	6.65042e-05	unsignificant
XLOC.1963	POTOM_008645	0.899978	6.65166e-05	unsignificant
XLOC.1963	POTOM_002961	0.899969	6.65427e-05	unsignificant
XLOC.1963	POTOM_006904	-0.899937	6.66481e-05	DOWN
XLOC.224	POTOM_001120	-0.89991	6.6735e-05	unsignificant
XLOC.224	POTOM_008118	-0.899893	6.67878e-05	unsignificant
XLOC.1963	POTOM_000920	0.899888	6.6805e-05	unsignificant
XLOC.1390	POTOM_008370	0.899866	6.68742e-05	unsignificant
XLOC.224	POTOM_001157	-0.899808	6.7062e-05	unsignificant
XLOC.224	POTOM_001951	0.899806	6.70684e-05	unsignificant
XLOC.1757	POTOM_000700	0.899802	6.70833e-05	DOWN
XLOC.1390	POTOM_001991	0.899772	6.71799e-05	unsignificant
XLOC.1390	POTOM_002475	0.899748	6.72561e-05	unsignificant
XLOC.224	POTOM_005923	0.89961	6.77057e-05	unsignificant
XLOC.224	POTOM_001619	-0.899601	6.77331e-05	unsignificant
XLOC.1391	POTOM_002003	0.899532	6.7959e-05	DOWN
XLOC.1757	POTOM_001318	0.899532	6.796e-05	unsignificant
XLOC.224	POTOM_005569	0.899517	6.80086e-05	unsignificant
XLOC.224	POTOM_004050	0.899509	6.80344e-05	unsignificant
XLOC.1963	POTOM_001780	-0.899493	6.80855e-05	unsignificant
XLOC.224	POTOM_004501	0.899474	6.81481e-05	unsignificant
XLOC.224	POTOM_007864	-0.899439	6.82642e-05	unsignificant
XLOC.1390	POTOM_001670	0.899437	6.82702e-05	unsignificant
XLOC.1963	POTOM_005399	-0.899436	6.82715e-05	unsignificant
XLOC.224	POTOM_004118	0.899419	6.83287e-05	unsignificant
XLOC.224	POTOM_001079	0.899398	6.83962e-05	unsignificant
XLOC.224	POTOM_002380	-0.899327	6.86289e-05	unsignificant
XLOC.224	POTOM_005982	0.899307	6.86973e-05	unsignificant
XLOC.1757	POTOM_002703	0.899304	6.87052e-05	unsignificant
XLOC.1757	POTOM_007149	0.899293	6.87409e-05	unsignificant
XLOC.224	POTOM_001797	-0.899264	6.88389e-05	unsignificant
XLOC.224	POTOM_006297	-0.899206	6.90297e-05	unsignificant
XLOC.1390	POTOM_005482	0.899182	6.91083e-05	DOWN
XLOC.224	POTOM_005373	0.899167	6.91569e-05	unsignificant
XLOC.224	POTOM_007295	-0.899154	6.92013e-05	unsignificant
XLOC.224	POTOM_000275	-0.899072	6.94725e-05	unsignificant
XLOC.224	POTOM_005391	0.89904	6.95805e-05	unsignificant
XLOC.224	POTOM_003510	-0.899038	6.95871e-05	unsignificant
XLOC.224	POTOM_006217	-0.89901	6.96786e-05	unsignificant
XLOC.1963	POTOM_008558	0.898992	6.97384e-05	unsignificant
XLOC.224	POTOM_005842	0.898982	6.97725e-05	unsignificant
XLOC.1391	POTOM_001481	0.898963	6.98359e-05	DOWN
XLOC.224	POTOM_003002	-0.898943	6.99017e-05	unsignificant
XLOC.1390	POTOM_000328	0.898942	6.99066e-05	unsignificant
XLOC.1963	POTOM_000346	0.898879	7.01168e-05	unsignificant
XLOC.1757	POTOM_008395	0.898844	7.02346e-05	unsignificant
XLOC.224	POTOM_008233	0.898806	7.036e-05	unsignificant
XLOC.224	POTOM_004075	0.898802	7.0374e-05	unsignificant
XLOC.224	POTOM_000696	-0.898771	7.04787e-05	unsignificant
XLOC.224	POTOM_004825	0.898754	7.05372e-05	unsignificant
XLOC.224	POTOM_006639	0.89875	7.05483e-05	unsignificant
XLOC.224	POTOM_001558	-0.898741	7.05806e-05	unsignificant
XLOC.1963	POTOM_005701	-0.898721	7.06462e-05	unsignificant
XLOC.224	POTOM_004838	0.898718	7.06559e-05	unsignificant
XLOC.224	POTOM_002722	-0.898662	7.08447e-05	DOWN
XLOC.1757	POTOM_007874	0.898649	7.08885e-05	unsignificant
XLOC.224	POTOM_004662	0.898613	7.101e-05	unsignificant
XLOC.224	POTOM_006931	0.898605	7.10392e-05	unsignificant
XLOC.1963	POTOM_002628	0.898592	7.10819e-05	unsignificant
XLOC.1757	POTOM_007513	0.898551	7.12212e-05	unsignificant
XLOC.1390	POTOM_006779	0.898525	7.13079e-05	unsignificant
XLOC.224	POTOM_008666	-0.898423	7.16543e-05	unsignificant
XLOC.224	POTOM_006515	0.898372	7.18291e-05	unsignificant
XLOC.224	POTOM_006251	0.898363	7.1859e-05	unsignificant
XLOC.224	POTOM_003130	-0.898347	7.19146e-05	unsignificant
XLOC.224	POTOM_006715	-0.898339	7.19414e-05	unsignificant
XLOC.224	POTOM_003579	0.898323	7.19968e-05	unsignificant
XLOC.1757	POTOM_002998	0.898313	7.20289e-05	unsignificant
XLOC.1391	POTOM_000889	0.898287	7.21179e-05	unsignificant
XLOC.224	POTOM_008782	0.898285	7.21278e-05	unsignificant
XLOC.1390	POTOM_003166	0.898278	7.21514e-05	DOWN
XLOC.1963	POTOM_007895	0.898277	7.21522e-05	unsignificant
XLOC.224	POTOM_004421	0.898182	7.2479e-05	unsignificant
XLOC.224	POTOM_000090	-0.898171	7.2517e-05	unsignificant
XLOC.1757	POTOM_002251	0.898161	7.25507e-05	unsignificant
XLOC.1963	POTOM_001956	0.898124	7.26801e-05	unsignificant
XLOC.224	POTOM_004104	0.898094	7.27815e-05	unsignificant
XLOC.1757	POTOM_001448	0.898051	7.29308e-05	unsignificant
XLOC.1757	POTOM_008651	0.898024	7.30223e-05	unsignificant
XLOC.224	POTOM_006082	0.898019	7.30407e-05	unsignificant
XLOC.1963	POTOM_006353	-0.898017	7.30467e-05	unsignificant
XLOC.1757	POTOM_001632	0.897992	7.31336e-05	unsignificant
XLOC.224	POTOM_002804	0.897952	7.32729e-05	unsignificant
XLOC.1390	POTOM_006194	0.897882	7.35157e-05	DOWN
XLOC.1757	POTOM_006827	0.897869	7.35591e-05	unsignificant
XLOC.224	POTOM_004705	0.897852	7.3618e-05	unsignificant
XLOC.1963	POTOM_001003	0.897817	7.374e-05	unsignificant
XLOC.1220	POTOM_000926	0.897815	7.37479e-05	UP
XLOC.224	POTOM_007772	-0.89781	7.37642e-05	unsignificant
XLOC.224	POTOM_006802	-0.897747	7.39839e-05	unsignificant
XLOC.224	POTOM_000394	-0.897746	7.39896e-05	unsignificant
XLOC.1757	POTOM_007881	0.897745	7.39911e-05	unsignificant
XLOC.1757	POTOM_000361	0.897684	7.42045e-05	unsignificant
XLOC.224	POTOM_004631	0.897678	7.4226e-05	unsignificant
XLOC.224	POTOM_001749	-0.89766	7.42906e-05	unsignificant
XLOC.1390	POTOM_006362	0.89765	7.43226e-05	DOWN
XLOC.1757	POTOM_001796	0.897647	7.43329e-05	unsignificant
XLOC.1220	POTOM_003559	-0.897637	7.437e-05	unsignificant
XLOC.224	POTOM_006951	-0.897634	7.4379e-05	DOWN
XLOC.1391	POTOM_001922	0.897568	7.46099e-05	unsignificant
XLOC.224	POTOM_004475	0.897542	7.47015e-05	unsignificant
XLOC.224	POTOM_002421	0.897526	7.47594e-05	unsignificant
XLOC.1220	POTOM_005395	0.897525	7.47619e-05	unsignificant
XLOC.1757	POTOM_007186	0.897506	7.48285e-05	unsignificant
XLOC.224	POTOM_008438	-0.897443	7.50514e-05	unsignificant
XLOC.1391	POTOM_000165	0.897422	7.51244e-05	unsignificant
XLOC.224	POTOM_002259	-0.897414	7.51551e-05	unsignificant
XLOC.224	POTOM_005943	-0.897401	7.51985e-05	unsignificant
XLOC.224	POTOM_003279	0.89738	7.52759e-05	unsignificant
XLOC.1220	POTOM_001818	0.897365	7.53261e-05	unsignificant
XLOC.1220	POTOM_001560	0.897358	7.53522e-05	UP
XLOC.1757	POTOM_003158	0.897341	7.54114e-05	unsignificant
XLOC.1757	POTOM_002116	0.897338	7.54241e-05	unsignificant
XLOC.224	POTOM_008671	0.897325	7.54684e-05	unsignificant
XLOC.1390	POTOM_000419	0.897309	7.55266e-05	unsignificant
XLOC.1963	POTOM_002826	0.89728	7.56297e-05	unsignificant
XLOC.224	POTOM_000560	-0.897268	7.56721e-05	unsignificant
XLOC.224	POTOM_007036	0.897248	7.57421e-05	unsignificant
XLOC.1390	POTOM_002812	0.897236	7.57833e-05	unsignificant
XLOC.224	POTOM_001274	0.897204	7.5899e-05	unsignificant
XLOC.224	POTOM_008137	-0.897173	7.60089e-05	unsignificant
XLOC.1757	POTOM_008768	0.89717	7.60184e-05	DOWN
XLOC.224	POTOM_004225	0.897163	7.60443e-05	unsignificant
XLOC.1391	POTOM_001670	0.897158	7.6061e-05	unsignificant
XLOC.224	POTOM_008151	0.897156	7.60697e-05	unsignificant
XLOC.224	POTOM_002766	0.897093	7.62936e-05	unsignificant
XLOC.224	POTOM_002119	-0.897062	7.64063e-05	unsignificant
XLOC.1757	POTOM_001271	0.897008	7.65978e-05	unsignificant
XLOC.1963	POTOM_008196	-0.897005	7.66095e-05	unsignificant
XLOC.1757	POTOM_000878	0.896968	7.67423e-05	DOWN
XLOC.1963	POTOM_001676	-0.896958	7.6779e-05	unsignificant
XLOC.1757	POTOM_008083	0.896948	7.68145e-05	unsignificant
XLOC.224	POTOM_008667	-0.896932	7.68726e-05	unsignificant
XLOC.1391	POTOM_002624	0.896926	7.68944e-05	DOWN
XLOC.224	POTOM_008031	-0.896923	7.69028e-05	unsignificant
XLOC.1757	POTOM_006672	0.896923	7.69029e-05	unsignificant
XLOC.1963	POTOM_002145	0.89692	7.6914e-05	unsignificant
XLOC.1391	POTOM_008459	0.896918	7.69237e-05	DOWN
XLOC.224	POTOM_000108	-0.896903	7.69755e-05	unsignificant
XLOC.224	POTOM_007229	-0.896825	7.72572e-05	unsignificant
XLOC.1391	POTOM_008265	0.896785	7.74011e-05	DOWN
XLOC.1390	POTOM_008116	0.896741	7.75602e-05	DOWN
XLOC.1963	POTOM_003954	-0.89674	7.75641e-05	unsignificant
XLOC.224	POTOM_004790	0.896729	7.76032e-05	unsignificant
XLOC.224	POTOM_000257	-0.896729	7.7606e-05	unsignificant
XLOC.224	POTOM_004615	0.896702	7.77019e-05	unsignificant
XLOC.1963	POTOM_005849	-0.896695	7.77295e-05	unsignificant
XLOC.1390	POTOM_008459	0.896685	7.77654e-05	DOWN
XLOC.224	POTOM_001099	0.896672	7.78101e-05	unsignificant
XLOC.224	POTOM_004581	0.896625	7.79834e-05	unsignificant
XLOC.1963	POTOM_003559	-0.896612	7.8031e-05	unsignificant
XLOC.224	POTOM_005570	0.896596	7.80886e-05	unsignificant
XLOC.1963	POTOM_004331	-0.896582	7.81389e-05	unsignificant
XLOC.1391	POTOM_006376	0.896547	7.8266e-05	unsignificant
XLOC.1757	POTOM_002305	0.896522	7.83579e-05	DOWN
XLOC.1220	POTOM_003057	0.896511	7.83988e-05	UP
XLOC.1757	POTOM_000387	0.896506	7.84168e-05	unsignificant
XLOC.224	POTOM_004386	0.896498	7.84468e-05	unsignificant
XLOC.224	POTOM_003547	-0.896494	7.84595e-05	DOWN
XLOC.224	POTOM_002048	-0.896482	7.85022e-05	unsignificant
XLOC.1757	POTOM_007688	0.896466	7.85626e-05	DOWN
XLOC.1963	POTOM_008123	0.896404	7.87907e-05	unsignificant
XLOC.224	POTOM_000632	-0.896393	7.88293e-05	unsignificant
XLOC.1390	POTOM_002450	0.896348	7.8994e-05	unsignificant
XLOC.224	POTOM_006533	0.896328	7.9069e-05	unsignificant
XLOC.1220	POTOM_002125	0.896305	7.91521e-05	UP
XLOC.224	POTOM_005266	0.896289	7.92117e-05	unsignificant
XLOC.224	POTOM_001148	0.896285	7.92248e-05	unsignificant
XLOC.224	POTOM_006835	0.896277	7.92575e-05	unsignificant
XLOC.224	POTOM_000176	-0.896256	7.93316e-05	unsignificant
XLOC.1963	POTOM_005395	0.89624	7.93912e-05	unsignificant
XLOC.224	POTOM_007015	0.896239	7.93966e-05	unsignificant
XLOC.224	POTOM_002109	0.896196	7.95536e-05	unsignificant
XLOC.1757	POTOM_003243	0.896162	7.96809e-05	unsignificant
XLOC.224	POTOM_004048	0.896161	7.96845e-05	unsignificant
XLOC.1963	POTOM_000951	0.896095	7.99279e-05	unsignificant
XLOC.1963	POTOM_006708	-0.896075	8.00009e-05	unsignificant
XLOC.1390	POTOM_004973	0.896063	8.00469e-05	unsignificant
XLOC.224	POTOM_000015	0.896035	8.01518e-05	unsignificant
XLOC.224	POTOM_003747	-0.896016	8.0223e-05	unsignificant
XLOC.224	POTOM_003363	-0.896008	8.02523e-05	unsignificant
XLOC.224	POTOM_007658	-0.895986	8.03333e-05	unsignificant
XLOC.224	POTOM_006435	0.895975	8.03724e-05	unsignificant
XLOC.224	POTOM_004301	0.895958	8.04384e-05	unsignificant
XLOC.224	POTOM_005098	0.895958	8.04385e-05	unsignificant
XLOC.224	POTOM_005314	0.895954	8.04541e-05	unsignificant
XLOC.224	POTOM_004235	0.895951	8.04625e-05	unsignificant
XLOC.224	POTOM_002307	-0.89594	8.05035e-05	unsignificant
XLOC.1963	POTOM_003807	-0.895922	8.05711e-05	unsignificant
XLOC.1757	POTOM_000090	0.895842	8.08714e-05	unsignificant
XLOC.224	POTOM_000956	-0.895841	8.08742e-05	unsignificant
XLOC.224	POTOM_005604	0.895836	8.08915e-05	unsignificant
XLOC.224	POTOM_004597	0.895825	8.0935e-05	unsignificant
XLOC.224	POTOM_004431	0.895758	8.11871e-05	unsignificant
XLOC.1757	POTOM_003174	0.895663	8.15418e-05	unsignificant
XLOC.1757	POTOM_003193	0.895658	8.156e-05	unsignificant
XLOC.1757	POTOM_000780	0.895633	8.16547e-05	unsignificant
XLOC.224	POTOM_001350	-0.895633	8.16569e-05	unsignificant
XLOC.1391	POTOM_005078	0.895591	8.18126e-05	unsignificant
XLOC.1757	POTOM_002263	0.895568	8.18993e-05	unsignificant
XLOC.1757	POTOM_000113	0.895566	8.19082e-05	unsignificant
XLOC.224	POTOM_003449	-0.895551	8.19654e-05	unsignificant
XLOC.224	POTOM_001158	0.89555	8.19702e-05	unsignificant
XLOC.1757	POTOM_000141	0.89554	8.20086e-05	unsignificant
XLOC.1390	POTOM_002595	0.89552	8.20838e-05	unsignificant
XLOC.1757	POTOM_003581	-0.895469	8.22772e-05	unsignificant
XLOC.1390	POTOM_007261	0.895442	8.23801e-05	unsignificant
XLOC.224	POTOM_007517	-0.895383	8.26029e-05	unsignificant
XLOC.1757	POTOM_007303	0.895369	8.26568e-05	unsignificant
XLOC.224	POTOM_007960	-0.89536	8.26913e-05	unsignificant
XLOC.1757	POTOM_001168	0.895309	8.28827e-05	unsignificant
XLOC.1220	POTOM_007304	-0.895273	8.30208e-05	unsignificant
XLOC.1390	POTOM_005009	-0.895269	8.30368e-05	unsignificant
XLOC.1963	POTOM_002594	-0.895242	8.31385e-05	unsignificant
XLOC.1757	POTOM_003012	0.89516	8.34532e-05	unsignificant
XLOC.224	POTOM_006676	-0.895149	8.34953e-05	unsignificant
XLOC.224	POTOM_003856	0.895143	8.35203e-05	unsignificant
XLOC.224	POTOM_001420	-0.895141	8.35258e-05	unsignificant
XLOC.224	POTOM_002588	0.8951	8.36853e-05	unsignificant
XLOC.1757	POTOM_007950	0.895076	8.37776e-05	unsignificant
XLOC.224	POTOM_000483	-0.89503	8.39533e-05	unsignificant
XLOC.1757	POTOM_007739	0.894965	8.42063e-05	unsignificant
XLOC.1757	POTOM_008567	0.894942	8.42953e-05	unsignificant
XLOC.1390	POTOM_000837	0.894932	8.43317e-05	unsignificant
XLOC.224	POTOM_008732	0.894885	8.45129e-05	UP
XLOC.224	POTOM_005465	0.894869	8.45767e-05	unsignificant
XLOC.224	POTOM_003047	-0.894863	8.45983e-05	unsignificant
XLOC.224	POTOM_007186	-0.89486	8.46098e-05	unsignificant
XLOC.224	POTOM_004368	0.89474	8.50788e-05	unsignificant
XLOC.1757	POTOM_004690	0.894711	8.51888e-05	unsignificant
XLOC.224	POTOM_002932	-0.894684	8.52974e-05	unsignificant
XLOC.1963	POTOM_000741	0.894683	8.52976e-05	unsignificant
XLOC.1391	POTOM_003042	0.894679	8.53139e-05	unsignificant
XLOC.1757	POTOM_002314	0.894667	8.53616e-05	unsignificant
XLOC.1390	POTOM_007309	0.894621	8.55427e-05	unsignificant
XLOC.224	POTOM_006529	-0.894606	8.56016e-05	unsignificant
XLOC.224	POTOM_001444	-0.894569	8.57457e-05	unsignificant
XLOC.1963	POTOM_001104	-0.894564	8.57645e-05	unsignificant
[truncated: 107,616 more rows]

## Sheet: Table S6
Table S6: Significantly upregulated DE-mRNAs of heterografting P. tomentosa scion kegg enrichment results
Kegg Pathway	Ko ID	mRNAs number	Pvalue	mRNAs List
Biosynthesis of secondary metabolites	ko01110	286	4.91894e-37	POTOM_061646;POTOM_061635;POTOM_061631;POTOM_060599;POTOM_059923;POTOM_058791;POTOM_059163;POTOM_059222;POTOM_059730;POTOM_057854;POTOM_057857;POTOM_058134;POTOM_058164;POTOM_058233;POTOM_058701;POTOM_056827;POTOM_057124;POTOM_057208;POTOM_057364;POTOM_057451;POTOM_055741;POTOM_056098;POTOM_056243;POTOM_056300;POTOM_056335;POTOM_054677;POTOM_055022;POTOM_055158;POTOM_055211;POTOM_055460;POTOM_055…
Flavonoid biosynthesis	ko00941	40	3.90488e-21	POTOM_061646;POTOM_058791;POTOM_059222;POTOM_059730;POTOM_057854;POTOM_057857;POTOM_058233;POTOM_058701;POTOM_057451;POTOM_056335;POTOM_052359;POTOM_051290;POTOM_038770;POTOM_036159;POTOM_034343;POTOM_032946;POTOM_031616;POTOM_029878;POTOM_022350;POTOM_022493;POTOM_021191;POTOM_021192;POTOM_022004;POTOM_019191;POTOM_019192;POTOM_020007;POTOM_016728;POTOM_017562;POTOM_014980;POTOM_015804;POTOM_014…
Metabolic pathways	ko01100	370	1.27619e-17	POTOM_061646;POTOM_061635;POTOM_061631;POTOM_061173;POTOM_060599;POTOM_060388;POTOM_059892;POTOM_058791;POTOM_059163;POTOM_059222;POTOM_059352;POTOM_059447;POTOM_059730;POTOM_057854;POTOM_057857;POTOM_058164;POTOM_058233;POTOM_058701;POTOM_056827;POTOM_057124;POTOM_057159;POTOM_057166;POTOM_057208;POTOM_057364;POTOM_057451;POTOM_057483;POTOM_055741;POTOM_055774;POTOM_056051;POTOM_056058;POTOM_056…
Carbon fixation by Calvin cycle	ko00710	29	2.25334e-10	POTOM_055158;POTOM_053978;POTOM_048493;POTOM_047044;POTOM_043948;POTOM_038419;POTOM_038425;POTOM_035565;POTOM_034822;POTOM_033433;POTOM_030904;POTOM_031342;POTOM_032201;POTOM_029182;POTOM_029618;POTOM_030464;POTOM_026744;POTOM_020222;POTOM_017302;POTOM_017746;POTOM_015551;POTOM_015964;POTOM_009731;POTOM_010878;POTOM_007119;POTOM_007634;POTOM_008813;POTOM_004639;POTOM_001861
Circadian rhythm - plant	ko04712	24	2.83503e-10	POTOM_055200;POTOM_054003;POTOM_049909;POTOM_048200;POTOM_048241;POTOM_046753;POTOM_046791;POTOM_041101;POTOM_039877;POTOM_037210;POTOM_035239;POTOM_014788;POTOM_015612;POTOM_014368;POTOM_014369;POTOM_012604;POTOM_012605;POTOM_012606;POTOM_010644;POTOM_008559;POTOM_003962;POTOM_003963;POTOM_000406;POTOM_003057
Glyoxylate and dicarboxylate metabolism	ko00630	27	6.82482e-08	POTOM_055158;POTOM_053978;POTOM_049547;POTOM_041814;POTOM_039162;POTOM_038492;POTOM_036534;POTOM_031287;POTOM_032201;POTOM_029563;POTOM_030464;POTOM_024704;POTOM_026218;POTOM_022522;POTOM_024025;POTOM_021006;POTOM_021067;POTOM_019078;POTOM_017302;POTOM_017834;POTOM_015551;POTOM_016063;POTOM_013364;POTOM_013621;POTOM_004401;POTOM_000853;POTOM_003024
Tropane, piperidine and pyridine alkaloid biosynthesis	ko00960	17	1.75778e-07	POTOM_060599;POTOM_056827;POTOM_055741;POTOM_053257;POTOM_045034;POTOM_045035;POTOM_043846;POTOM_020860;POTOM_018880;POTOM_014368;POTOM_014369;POTOM_012604;POTOM_012605;POTOM_012606;POTOM_003962;POTOM_003963;POTOM_000406
Phenylalanine, tyrosine and tryptophan biosynthesis	ko00400	18	2.84246e-06	POTOM_060599;POTOM_056827;POTOM_055741;POTOM_053257;POTOM_045068;POTOM_043874;POTOM_039249;POTOM_038840;POTOM_036870;POTOM_028440;POTOM_027273;POTOM_020802;POTOM_020860;POTOM_021169;POTOM_018823;POTOM_018880;POTOM_019168;POTOM_008280
Stilbenoid, diarylheptanoid and gingerol biosynthesis	ko00945	17	8.42009e-06	POTOM_061646;POTOM_058791;POTOM_059730;POTOM_057854;POTOM_057857;POTOM_058701;POTOM_057451;POTOM_056335;POTOM_052359;POTOM_051290;POTOM_045705;POTOM_045707;POTOM_044556;POTOM_044558;POTOM_044561;POTOM_022350;POTOM_022493
Carbon metabolism	ko01200	53	1.16424e-05	POTOM_057483;POTOM_056363;POTOM_055158;POTOM_053978;POTOM_049547;POTOM_048493;POTOM_047044;POTOM_043948;POTOM_039162;POTOM_038419;POTOM_038425;POTOM_038492;POTOM_035565;POTOM_036534;POTOM_034822;POTOM_033433;POTOM_030748;POTOM_030904;POTOM_031287;POTOM_031342;POTOM_032201;POTOM_029010;POTOM_029182;POTOM_029563;POTOM_029618;POTOM_030464;POTOM_026744;POTOM_026218;POTOM_024025;POTOM_021067;POTOM_019…
Ubiquinone and other terpenoid-quinone biosynthesis	ko00130	15	1.17644e-05	POTOM_060599;POTOM_059163;POTOM_059730;POTOM_058164;POTOM_058701;POTOM_057364;POTOM_056243;POTOM_053257;POTOM_031981;POTOM_030237;POTOM_025759;POTOM_017316;POTOM_015567;POTOM_009640;POTOM_007549
Anthocyanin biosynthesis	ko00942	7	3.12186e-05	POTOM_061631;POTOM_061544;POTOM_060945;POTOM_042819;POTOM_041753;POTOM_039495;POTOM_023578
Phenylpropanoid biosynthesis	ko00940	37	3.34606e-05	POTOM_061646;POTOM_058791;POTOM_059163;POTOM_059730;POTOM_057854;POTOM_057857;POTOM_058164;POTOM_058701;POTOM_057364;POTOM_057451;POTOM_056243;POTOM_056300;POTOM_056335;POTOM_052359;POTOM_052639;POTOM_051290;POTOM_032899;POTOM_031476;POTOM_029234;POTOM_029744;POTOM_028752;POTOM_027062;POTOM_027573;POTOM_027575;POTOM_025759;POTOM_025967;POTOM_022350;POTOM_022493;POTOM_022792;POTOM_021237;POTOM_017…
Brassinosteroid biosynthesis	ko00905	9	3.50848e-05	POTOM_025573;POTOM_023396;POTOM_013421;POTOM_011669;POTOM_011670;POTOM_011672;POTOM_004922;POTOM_004923;POTOM_001376
Galactose metabolism	ko00052	18	4.31877e-05	POTOM_053408;POTOM_052156;POTOM_051083;POTOM_050894;POTOM_049790;POTOM_046831;POTOM_044856;POTOM_043668;POTOM_037421;POTOM_035450;POTOM_032216;POTOM_030480;POTOM_024826;POTOM_018344;POTOM_013821;POTOM_012070;POTOM_010724;POTOM_008643
Vitamin B6 metabolism	ko00750	7	0.000118165	POTOM_052956;POTOM_051913;POTOM_025240;POTOM_023055;POTOM_019074;POTOM_005018;POTOM_001477
Protein processing in endoplasmic reticulum	ko04141	44	0.000131405	POTOM_061898;POTOM_061135;POTOM_060592;POTOM_052165;POTOM_039695;POTOM_039984;POTOM_037510;POTOM_038616;POTOM_038696;POTOM_038701;POTOM_036736;POTOM_036737;POTOM_036741;POTOM_035013;POTOM_035014;POTOM_032791;POTOM_033628;POTOM_031100;POTOM_031104;POTOM_031105;POTOM_031167;POTOM_029371;POTOM_029375;POTOM_029376;POTOM_025134;POTOM_025181;POTOM_022820;POTOM_022990;POTOM_017926;POTOM_017963;POTOM_016…
Carotenoid biosynthesis	ko00906	13	0.00055509	POTOM_055516;POTOM_054334;POTOM_046148;POTOM_028159;POTOM_026988;POTOM_021365;POTOM_021795;POTOM_019360;POTOM_019807;POTOM_012600;POTOM_009635;POTOM_007545;POTOM_001880
Fatty acid elongation	ko00062	11	0.000780164	POTOM_038093;POTOM_039026;POTOM_039027;POTOM_036123;POTOM_037060;POTOM_037061;POTOM_029040;POTOM_029041;POTOM_030425;POTOM_010624;POTOM_008535
Biosynthesis of amino acids	ko01230	41	0.000892829	POTOM_056827;POTOM_055741;POTOM_046250;POTOM_045068;POTOM_043874;POTOM_043948;POTOM_041814;POTOM_039249;POTOM_038419;POTOM_038425;POTOM_038840;POTOM_035565;POTOM_036870;POTOM_034822;POTOM_033433;POTOM_030748;POTOM_031342;POTOM_032201;POTOM_029010;POTOM_029618;POTOM_029739;POTOM_030464;POTOM_028440;POTOM_026744;POTOM_027273;POTOM_025520;POTOM_020802;POTOM_020860;POTOM_021006;POTOM_021169;POTOM_018…
Isoquinoline alkaloid biosynthesis	ko00950	10	0.000991559	POTOM_060599;POTOM_056827;POTOM_055741;POTOM_053257;POTOM_051893;POTOM_020860;POTOM_018880;POTOM_015918;POTOM_002991;POTOM_002992
Diterpenoid biosynthesis	ko00904	10	0.00194254	POTOM_046470;POTOM_044579;POTOM_039736;POTOM_017350;POTOM_017351;POTOM_015290;POTOM_015599;POTOM_015600;POTOM_015601;POTOM_006483
Biosynthesis of unsaturated fatty acids	ko01040	9	0.003649	POTOM_039026;POTOM_039027;POTOM_037060;POTOM_037061;POTOM_029040;POTOM_029041;POTOM_030425;POTOM_010891;POTOM_008826
Tyrosine metabolism	ko00350	13	0.00398007	POTOM_060599;POTOM_056827;POTOM_055741;POTOM_053257;POTOM_051893;POTOM_051989;POTOM_020860;POTOM_018880;POTOM_015918;POTOM_009640;POTOM_007549;POTOM_002991;POTOM_002992
Phenylalanine metabolism	ko00360	11	0.00439305	POTOM_060599;POTOM_056827;POTOM_055741;POTOM_053257;POTOM_051893;POTOM_051989;POTOM_029234;POTOM_020860;POTOM_018880;POTOM_009640;POTOM_007549
Sulfur metabolism	ko00920	9	0.00757455	POTOM_031978;POTOM_030232;POTOM_022072;POTOM_020076;POTOM_016592;POTOM_014849;POTOM_008402;POTOM_005836;POTOM_002278
Flavone and flavonol biosynthesis	ko00944	3	0.00838085	POTOM_045826;POTOM_034343;POTOM_032946
Selenocompound metabolism	ko00450	6	0.0108985	POTOM_031978;POTOM_030232;POTOM_022072;POTOM_020076;POTOM_004215;POTOM_000662
Nitrogen metabolism	ko00910	10	0.0130982	POTOM_060388;POTOM_052749;POTOM_051667;POTOM_049430;POTOM_041814;POTOM_024704;POTOM_022522;POTOM_021006;POTOM_006274;POTOM_002701
Cysteine and methionine metabolism	ko00270	20	0.0135454	POTOM_060599;POTOM_056827;POTOM_055741;POTOM_055158;POTOM_053257;POTOM_053978;POTOM_040427;POTOM_030748;POTOM_029010;POTOM_029739;POTOM_030218;POTOM_021870;POTOM_019074;POTOM_019879;POTOM_015603;POTOM_007712;POTOM_008402;POTOM_004215;POTOM_000662;POTOM_000798
Peroxisome	ko04146	19	0.0140063	POTOM_059923;POTOM_059892;POTOM_052363;POTOM_034339;POTOM_034534;POTOM_032943;POTOM_033137;POTOM_033605;POTOM_033606;POTOM_021067;POTOM_019078;POTOM_010727;POTOM_010891;POTOM_008826;POTOM_005853;POTOM_006640;POTOM_002295;POTOM_003024;POTOM_003094
Terpenoid backbone biosynthesis	ko00900	12	0.0140805	POTOM_061635;POTOM_054677;POTOM_053450;POTOM_053451;POTOM_049202;POTOM_034711;POTOM_033318;POTOM_032280;POTOM_030537;POTOM_023583;POTOM_009194;POTOM_007091
Starch and sucrose metabolism	ko00500	25	0.0166479	POTOM_057124;POTOM_055022;POTOM_055460;POTOM_053618;POTOM_053829;POTOM_050894;POTOM_049788;POTOM_049790;POTOM_043470;POTOM_042425;POTOM_037585;POTOM_038482;POTOM_035619;POTOM_036377;POTOM_030527;POTOM_017707;POTOM_013821;POTOM_012070;POTOM_012343;POTOM_009439;POTOM_007342;POTOM_004237;POTOM_006882;POTOM_000688;POTOM_000689
Monobactam biosynthesis	ko00261	4	0.0217767	POTOM_031978;POTOM_030232;POTOM_022072;POTOM_020076
Glycine, serine and threonine metabolism	ko00260	15	0.0218279	POTOM_039162;POTOM_039249;POTOM_030748;POTOM_032201;POTOM_029010;POTOM_030464;POTOM_026218;POTOM_024025;POTOM_019074;POTOM_017834;POTOM_016063;POTOM_013364;POTOM_013621;POTOM_009942;POTOM_007851
Glycolysis / Gluconeogenesis	ko00010	20	0.0498115	POTOM_057208;POTOM_057483;POTOM_056098;POTOM_056363;POTOM_038419;POTOM_038425;POTOM_035565;POTOM_034822;POTOM_033433;POTOM_031342;POTOM_029618;POTOM_026744;POTOM_025155;POTOM_017746;POTOM_015964;POTOM_009731;POTOM_009942;POTOM_007634;POTOM_007851;POTOM_001861
Fatty acid metabolism	ko01212	13	0.0664986	POTOM_059892;POTOM_039026;POTOM_039027;POTOM_037060;POTOM_037061;POTOM_029040;POTOM_029041;POTOM_030425;POTOM_009939;POTOM_010727;POTOM_010891;POTOM_007845;POTOM_008826
Ascorbate and aldarate metabolism	ko00053	11	0.0766696	POTOM_057166;POTOM_057208;POTOM_056058;POTOM_056098;POTOM_054821;POTOM_053630;POTOM_040900;POTOM_039685;POTOM_033726;POTOM_025155;POTOM_020645
Pentose phosphate pathway	ko00030	10	0.0780575	POTOM_057483;POTOM_056363;POTOM_043948;POTOM_034822;POTOM_033433;POTOM_026744;POTOM_017746;POTOM_015964;POTOM_009731;POTOM_007634
Photosynthesis - antenna proteins	ko00196	4	0.0994996	POTOM_047613;POTOM_046154;POTOM_041151;POTOM_039927
Valine, leucine and isoleucine degradation	ko00280	8	0.118472	POTOM_057208;POTOM_056098;POTOM_034339;POTOM_032943;POTOM_021636;POTOM_010891;POTOM_007552;POTOM_008826
Monoterpenoid biosynthesis	ko00902	4	0.119333	POTOM_052895;POTOM_035096;POTOM_020469;POTOM_018499
Biosynthesis of various plant secondary metabolites	ko00999	8	0.144009	POTOM_045068;POTOM_043874;POTOM_041787;POTOM_041415;POTOM_040199;POTOM_038482;POTOM_036377;POTOM_029739
Glycerolipid metabolism	ko00561	12	0.147476	POTOM_057208;POTOM_056098;POTOM_052680;POTOM_051603;POTOM_042867;POTOM_041797;POTOM_041336;POTOM_040046;POTOM_036876;POTOM_025155;POTOM_024344;POTOM_013364
Arginine and proline metabolism	ko00330	9	0.150709	POTOM_056827;POTOM_057208;POTOM_055741;POTOM_056098;POTOM_055211;POTOM_054014;POTOM_021810;POTOM_017752;POTOM_015603
Alanine, aspartate and glutamate metabolism	ko00250	8	0.167188	POTOM_056827;POTOM_055741;POTOM_047560;POTOM_046101;POTOM_041814;POTOM_032201;POTOM_030464;POTOM_021006
Photosynthesis	ko00195	9	0.18168	POTOM_059447;POTOM_055774;POTOM_027463;POTOM_020721;POTOM_018744;POTOM_016629;POTOM_018169;POTOM_016384;POTOM_003539
Sesquiterpenoid and triterpenoid biosynthesis	ko00909	6	0.183163	POTOM_058782;POTOM_040081;POTOM_006710;POTOM_006711;POTOM_003160;POTOM_003161
Arginine biosynthesis	ko00220	6	0.208014	POTOM_056827;POTOM_055741;POTOM_041814;POTOM_032201;POTOM_030464;POTOM_021006
Cyanoamino acid metabolism	ko00460	6	0.214408	POTOM_052079;POTOM_047560;POTOM_046101;POTOM_038482;POTOM_036377;POTOM_008402
Thiamine metabolism	ko00730	4	0.238414	POTOM_061635;POTOM_032280;POTOM_030537;POTOM_023583
Fructose and mannose metabolism	ko00051	8	0.256857	POTOM_034822;POTOM_033433;POTOM_026744;POTOM_017746;POTOM_015964;POTOM_009731;POTOM_007634;POTOM_001861
Inositol phosphate metabolism	ko00562	10	0.2904	POTOM_057166;POTOM_056058;POTOM_047688;POTOM_046236;POTOM_032770;POTOM_028501;POTOM_027331;POTOM_020857;POTOM_018876;POTOM_001861
ABC transporters	ko02010	8	0.29159	POTOM_053752;POTOM_042496;POTOM_028612;POTOM_027454;POTOM_020732;POTOM_018755;POTOM_013233;POTOM_011471
alpha-Linolenic acid metabolism	ko00592	8	0.309375	POTOM_058134;POTOM_045402;POTOM_045404;POTOM_044239;POTOM_044242;POTOM_044245;POTOM_010891;POTOM_008826
Lipoic acid metabolism	ko00785	5	0.311222	POTOM_039162;POTOM_026218;POTOM_024025;POTOM_021636;POTOM_013621
Cutin, suberine and wax biosynthesis	ko00073	4	0.37477	POTOM_059923;POTOM_052363;POTOM_033605;POTOM_033606
Fatty acid degradation	ko00071	6	0.410409	POTOM_059892;POTOM_057208;POTOM_056098;POTOM_010727;POTOM_010891;POTOM_008826
One carbon pool by folate	ko00670	3	0.42525	POTOM_039162;POTOM_034778;POTOM_033392
Biosynthesis of nucleotide sugars	ko01250	10	0.429858	POTOM_057166;POTOM_056058;POTOM_054821;POTOM_055129;POTOM_053630;POTOM_030527;POTOM_020645;POTOM_017707;POTOM_009439;POTOM_007342
Tryptophan metabolism	ko00380	8	0.431462	POTOM_057208;POTOM_056098;POTOM_051893;POTOM_021067;POTOM_019078;POTOM_008312;POTOM_008313;POTOM_008557
Betalain biosynthesis	ko00965	1	0.437209	POTOM_051893
Indole alkaloid biosynthesis	ko00901	2	0.455311	POTOM_051893;POTOM_040746
Isoflavonoid biosynthesis	ko00943	1	0.481603	POTOM_008293
Pyruvate metabolism	ko00620	12	0.481999	POTOM_057208;POTOM_056098;POTOM_055158;POTOM_053978;POTOM_049547;POTOM_030904;POTOM_029182;POTOM_028832;POTOM_027648;POTOM_025155;POTOM_009939;POTOM_007845
Plant hormone signal transduction	ko04075	41	0.517327	POTOM_057931;POTOM_055544;POTOM_054355;POTOM_048241;POTOM_046791;POTOM_047014;POTOM_042896;POTOM_041814;POTOM_041824;POTOM_035363;POTOM_035992;POTOM_036289;POTOM_034883;POTOM_033453;POTOM_031995;POTOM_031996;POTOM_030253;POTOM_024637;POTOM_024974;POTOM_025554;POTOM_025722;POTOM_026005;POTOM_022453;POTOM_022544;POTOM_023376;POTOM_023529;POTOM_021006;POTOM_021809;POTOM_019900;POTOM_013309;POTOM_014…
MAPK signaling pathway - plant	ko04016	17	0.568232	POTOM_037992;POTOM_036289;POTOM_031727;POTOM_029994;POTOM_024637;POTOM_024974;POTOM_025722;POTOM_022453;POTOM_023529;POTOM_021067;POTOM_019078;POTOM_017564;POTOM_015807;POTOM_014008;POTOM_008527;POTOM_000538;POTOM_000798
Spliceosome	ko03040	20	0.579156	POTOM_052617;POTOM_051542;POTOM_044952;POTOM_043757;POTOM_038696;POTOM_038701;POTOM_036736;POTOM_036737;POTOM_036741;POTOM_031100;POTOM_031104;POTOM_031105;POTOM_029371;POTOM_029375;POTOM_029376;POTOM_025949;POTOM_023757;POTOM_003889;POTOM_003890;POTOM_001924
Biosynthesis of cofactors	ko01240	25	0.596098	POTOM_057208;POTOM_056098;POTOM_054821;POTOM_053630;POTOM_052956;POTOM_051913;POTOM_051050;POTOM_040900;POTOM_039685;POTOM_034778;POTOM_033392;POTOM_031981;POTOM_029739;POTOM_030237;POTOM_025155;POTOM_025240;POTOM_023055;POTOM_020645;POTOM_019074;POTOM_013965;POTOM_012210;POTOM_009640;POTOM_007549;POTOM_005018;POTOM_001477
Porphyrin metabolism	ko00860	6	0.602135	POTOM_021586;POTOM_021630;POTOM_019591;POTOM_019637;POTOM_009846;POTOM_007749
Pentose and glucuronate interconversions	ko00040	14	0.602536	POTOM_057159;POTOM_056051;POTOM_037422;POTOM_037966;POTOM_038274;POTOM_035451;POTOM_036329;POTOM_029748;POTOM_028635;POTOM_027475;POTOM_025155;POTOM_001333;POTOM_001334;POTOM_002837
Butanoate metabolism	ko00650	2	0.613722	POTOM_034339;POTOM_032943
Propanoate metabolism	ko00640	4	0.621584	POTOM_021636;POTOM_009939;POTOM_007552;POTOM_007845
Pantothenate and CoA biosynthesis	ko00770	4	0.664487	POTOM_057208;POTOM_056098;POTOM_046250;POTOM_021810
Zeatin biosynthesis	ko00908	2	0.683283	POTOM_026150;POTOM_023956
Histidine metabolism	ko00340	2	0.709803	POTOM_057208;POTOM_056098
Fatty acid biosynthesis	ko00061	4	0.710196	POTOM_059892;POTOM_009939;POTOM_010727;POTOM_007845
Efferocytosis	ko04148	5	0.746961	POTOM_058495;POTOM_047492;POTOM_046037;POTOM_010509;POTOM_008419
Lysine biosynthesis	ko00300	1	0.772207	POTOM_025520
Endocytosis	ko04144	17	0.779707	POTOM_038280;POTOM_038696;POTOM_038701;POTOM_036736;POTOM_036737;POTOM_036741;POTOM_031100;POTOM_031104;POTOM_031105;POTOM_029371;POTOM_029375;POTOM_029376;POTOM_013221;POTOM_011459;POTOM_003889;POTOM_003890;POTOM_006859
Plant-pathogen interaction	ko04626	21	0.787871	POTOM_054163;POTOM_052165;POTOM_038093;POTOM_036123;POTOM_036289;POTOM_028812;POTOM_026979;POTOM_024637;POTOM_022453;POTOM_023154;POTOM_017564;POTOM_015807;POTOM_014008;POTOM_010624;POTOM_008535;POTOM_009002;POTOM_005781;POTOM_007012;POTOM_000538;POTOM_002233;POTOM_003494
beta-Alanine metabolism	ko00410	4	0.797179	POTOM_057208;POTOM_056098;POTOM_021810;POTOM_007552
Folate biosynthesis	ko00790	2	0.810029	POTOM_034778;POTOM_033392
2-Oxocarboxylic acid metabolism	ko01210	6	0.812724	POTOM_056827;POTOM_055741;POTOM_046250;POTOM_032201;POTOM_030464;POTOM_021636
Ether lipid metabolism	ko00565	2	0.815852	POTOM_013221;POTOM_011459
Arachidonic acid metabolism	ko00590	1	0.849064	POTOM_009676
Valine, leucine and isoleucine biosynthesis	ko00290	1	0.860996	POTOM_046250
Taurine and hypotaurine metabolism	ko00430	1	0.860996	POTOM_034978
Lysine degradation	ko00310	3	0.880384	POTOM_057208;POTOM_056098;POTOM_025520
Glutathione metabolism	ko00480	7	0.885162	POTOM_061173;POTOM_039838;POTOM_037380;POTOM_037655;POTOM_031476;POTOM_029744;POTOM_008786
Phosphatidylinositol signaling system	ko04070	6	0.898472	POTOM_047688;POTOM_046236;POTOM_036289;POTOM_032770;POTOM_024637;POTOM_022453
Other glycan degradation	ko00511	1	0.911645	POTOM_036562
Ubiquitin mediated proteolysis	ko04120	13	0.91946	POTOM_049909;POTOM_044036;POTOM_041101;POTOM_039877;POTOM_029401;POTOM_025481;POTOM_023300;POTOM_021639;POTOM_019645;POTOM_014788;POTOM_009779;POTOM_000046;POTOM_003057
Purine metabolism	ko00230	6	0.929472	POTOM_031978;POTOM_030232;POTOM_022072;POTOM_020076;POTOM_005836;POTOM_002278
Amino sugar and nucleotide sugar metabolism	ko00520	10	0.944685	POTOM_054821;POTOM_055129;POTOM_053630;POTOM_048075;POTOM_046901;POTOM_030527;POTOM_020645;POTOM_017707;POTOM_009439;POTOM_007342
Glycerophospholipid metabolism	ko00564	6	0.963243	POTOM_047492;POTOM_046037;POTOM_040046;POTOM_021730;POTOM_013221;POTOM_011459
Aminoacyl-tRNA biosynthesis	ko00970	2	0.976086	POTOM_009848;POTOM_007751
SNARE interactions in vesicular transport	ko04130	1	0.979153	POTOM_061971
Steroid biosynthesis	ko00100	1	0.980806	POTOM_022869
Citrate cycle (TCA cycle)	ko00020	2	0.9826	POTOM_055158;POTOM_053978
Motor proteins	ko04814	7	0.98786	POTOM_047572;POTOM_041150;POTOM_041153;POTOM_039929;POTOM_023381;POTOM_006659;POTOM_003119
N-Glycan biosynthesis	ko00510	1	0.990094	POTOM_023310
Cytoskeleton in muscle cells	ko04820	1	0.991945	POTOM_023381
Pyrimidine metabolism	ko00240	2	0.995751	POTOM_034778;POTOM_033392
Oxidative phosphorylation	ko00190	4	0.998652	POTOM_059352;POTOM_059447;POTOM_055774;POTOM_016629
Polycomb repressive complex	ko03083	1	0.999027	POTOM_000046
Proteasome	ko03050	1	0.999141	POTOM_007336
Nucleotide metabolism	ko01232	2	0.999205	POTOM_034778;POTOM_033392
Phagosome	ko04145	2	0.999205	POTOM_058495;POTOM_023381
ATP-dependent chromatin remodeling	ko03082	1	0.99983	POTOM_023381
Nucleocytoplasmic transport	ko03013	1	0.999995	POTOM_026246
RNA degradation	ko03018	1	0.999996	POTOM_014752
Ribosome	ko03010	3	1	POTOM_048621;POTOM_047171;POTOM_027388

## Sheet: Table S7
Table S7: Significantly downregulated DE-mRNAs of heterografting P. tomentosa scion kegg enrichment results
Kegg Pathway	Ko ID	mRNAs number	Pvalue	mRNAs List
Circadian rhythm - plant	ko04712	16	3.53795e-10	POTOM_049967;POTOM_048892;POTOM_049322;POTOM_041544;POTOM_037938;POTOM_035976;POTOM_036821;POTOM_031031;POTOM_031779;POTOM_029303;POTOM_030041;POTOM_026254;POTOM_024059;POTOM_021726;POTOM_019739;POTOM_001224
Thiamine metabolism	ko00730	10	6.08101e-08	POTOM_050658;POTOM_049558;POTOM_040464;POTOM_039256;POTOM_034126;POTOM_032739;POTOM_016667;POTOM_014916;POTOM_005482;POTOM_001933
Starch and sucrose metabolism	ko00500	20	8.29115e-06	POTOM_060020;POTOM_057591;POTOM_056460;POTOM_054670;POTOM_053444;POTOM_052341;POTOM_051267;POTOM_049416;POTOM_034112;POTOM_024658;POTOM_022473;POTOM_014908;POTOM_015129;POTOM_011758;POTOM_011833;POTOM_009998;POTOM_007909;POTOM_003615;POTOM_001297;POTOM_002793
Porphyrin metabolism	ko00860	8	0.00428437	POTOM_057245;POTOM_056127;POTOM_046185;POTOM_041127;POTOM_039901;POTOM_012766;POTOM_006630;POTOM_003083
Homologous recombination	ko03440	7	0.0045956	POTOM_051410;POTOM_050393;POTOM_049293;POTOM_047765;POTOM_024399;POTOM_006350;POTOM_002782
Tyrosine metabolism	ko00350	7	0.0081159	POTOM_057705;POTOM_056570;POTOM_040626;POTOM_041024;POTOM_039402;POTOM_039801;POTOM_035845
Isoquinoline alkaloid biosynthesis	ko00950	5	0.00871695	POTOM_040626;POTOM_041024;POTOM_039402;POTOM_039801;POTOM_035845
Biosynthesis of secondary metabolites	ko01110	75	0.0152402	POTOM_061746;POTOM_061064;POTOM_060020;POTOM_058142;POTOM_057245;POTOM_057591;POTOM_057705;POTOM_056127;POTOM_056460;POTOM_056570;POTOM_054670;POTOM_053444;POTOM_052341;POTOM_051267;POTOM_050658;POTOM_048904;POTOM_049416;POTOM_049558;POTOM_048608;POTOM_048801;POTOM_046185;POTOM_046730;POTOM_047159;POTOM_044305;POTOM_040626;POTOM_041024;POTOM_041127;POTOM_039402;POTOM_039801;POTOM_039901;POTOM_038…
Biosynthesis of various plant secondary metabolites	ko00999	6	0.0191192	POTOM_020366;POTOM_018385;POTOM_014908;POTOM_003941;POTOM_000384;POTOM_000385
Mismatch repair	ko03430	5	0.0201949	POTOM_051410;POTOM_050393;POTOM_049183;POTOM_049293;POTOM_024399
Glucosinolate biosynthesis	ko00966	2	0.0346386	POTOM_027471;POTOM_008015
Nucleotide metabolism	ko01232	8	0.0365892	POTOM_054862;POTOM_053665;POTOM_050658;POTOM_049558;POTOM_029833;POTOM_020679;POTOM_018702;POTOM_008843
DNA replication	ko03030	5	0.0438986	POTOM_051410;POTOM_050393;POTOM_049293;POTOM_024399;POTOM_012541
Cysteine and methionine metabolism	ko00270	9	0.0506802	POTOM_058142;POTOM_037737;POTOM_030183;POTOM_020366;POTOM_018385;POTOM_018616;POTOM_007466;POTOM_008015;POTOM_000079
Sulfur metabolism	ko00920	4	0.0532613	POTOM_058142;POTOM_030183;POTOM_018616;POTOM_015032
Nucleotide excision repair	ko03420	7	0.0599632	POTOM_051410;POTOM_050393;POTOM_049293;POTOM_024399;POTOM_009670;POTOM_007578;POTOM_004491
Biosynthesis of cofactors	ko01240	16	0.0647016	POTOM_050658;POTOM_049558;POTOM_040464;POTOM_039256;POTOM_036263;POTOM_034126;POTOM_032739;POTOM_029367;POTOM_020679;POTOM_018702;POTOM_016667;POTOM_014916;POTOM_012766;POTOM_008015;POTOM_005482;POTOM_001933
Pyrimidine metabolism	ko00240	6	0.0851792	POTOM_054862;POTOM_053665;POTOM_029833;POTOM_020679;POTOM_018702;POTOM_008843
RNA polymerase	ko03020	4	0.110402	POTOM_057436;POTOM_009670;POTOM_007578;POTOM_000437
RNA degradation	ko03018	8	0.120779	POTOM_061451;POTOM_036196;POTOM_036205;POTOM_032778;POTOM_009370;POTOM_007265;POTOM_006268;POTOM_002696
Motor proteins	ko04814	9	0.121012	POTOM_041215;POTOM_034480;POTOM_024686;POTOM_022505;POTOM_020099;POTOM_009352;POTOM_007291;POTOM_008459;POTOM_000005
Basal transcription factors	ko03022	4	0.12419	POTOM_049157;POTOM_014196;POTOM_012446;POTOM_004491
ATP-dependent chromatin remodeling	ko03082	6	0.133039	POTOM_043774;POTOM_034908;POTOM_033521;POTOM_027878;POTOM_020546;POTOM_014986
Metabolic pathways	ko01100	119	0.137833	POTOM_061746;POTOM_061064;POTOM_060270;POTOM_060020;POTOM_059376;POTOM_058142;POTOM_058394;POTOM_056876;POTOM_057245;POTOM_057591;POTOM_057705;POTOM_055945;POTOM_056127;POTOM_056312;POTOM_056460;POTOM_056570;POTOM_056594;POTOM_054670;POTOM_054862;POTOM_053444;POTOM_053665;POTOM_052341;POTOM_051267;POTOM_050658;POTOM_050911;POTOM_048904;POTOM_049416;POTOM_049558;POTOM_049805;POTOM_046185;POTOM_046…
Diterpenoid biosynthesis	ko00904	3	0.160248	POTOM_020741;POTOM_018763;POTOM_014930
Ribosome biogenesis in eukaryotes	ko03008	6	0.164415	POTOM_051342;POTOM_018936;POTOM_009370;POTOM_007265;POTOM_008265;POTOM_001224
Tropane, piperidine and pyridine alkaloid biosynthesis	ko00960	3	0.201275	POTOM_038647;POTOM_035845;POTOM_036688
Sesquiterpenoid and triterpenoid biosynthesis	ko00909	3	0.20551	POTOM_003941;POTOM_000384;POTOM_000385
Purine metabolism	ko00230	6	0.211437	POTOM_054862;POTOM_053665;POTOM_050658;POTOM_049558;POTOM_004739;POTOM_001187
Base excision repair	ko03410	4	0.212731	POTOM_051410;POTOM_048380;POTOM_026628;POTOM_014187
Galactose metabolism	ko00052	4	0.24428	POTOM_041501;POTOM_040287;POTOM_014549;POTOM_012767
Zeatin biosynthesis	ko00908	2	0.246964	POTOM_006471;POTOM_002908
Other glycan degradation	ko00511	2	0.253069	POTOM_014549;POTOM_012767
Phagosome	ko04145	5	0.327802	POTOM_034480;POTOM_024686;POTOM_022505;POTOM_020099;POTOM_009352
beta-Alanine metabolism	ko00410	3	0.383242	POTOM_040410;POTOM_039183;POTOM_035845
Aminoacyl-tRNA biosynthesis	ko00970	3	0.392144	POTOM_038074;POTOM_036103;POTOM_015484
Glutathione metabolism	ko00480	5	0.399524	POTOM_054862;POTOM_053665;POTOM_017344;POTOM_015591;POTOM_006178
Pentose phosphate pathway	ko00030	3	0.444752	POTOM_004739;POTOM_006178;POTOM_001187
Ubiquitin mediated proteolysis	ko04120	8	0.461782	POTOM_054131;POTOM_051595;POTOM_038702;POTOM_036742;POTOM_033846;POTOM_032462;POTOM_026355;POTOM_017091
Steroid biosynthesis	ko00100	2	0.4702	POTOM_048645;POTOM_038407
alpha-Linolenic acid metabolism	ko00592	3	0.487193	POTOM_048608;POTOM_047159;POTOM_031533
Brassinosteroid biosynthesis	ko00905	1	0.502039	POTOM_061746
Sphingolipid metabolism	ko00600	2	0.502051	POTOM_014549;POTOM_012767
Propanoate metabolism	ko00640	2	0.522593	POTOM_040410;POTOM_039183
Polycomb repressive complex	ko03083	3	0.524016	POTOM_034908;POTOM_033521;POTOM_001224
Arachidonic acid metabolism	ko00590	1	0.53408	POTOM_034636
Monoterpenoid biosynthesis	ko00902	1	0.541764	POTOM_016505
Valine, leucine and isoleucine biosynthesis	ko00290	1	0.549322	POTOM_008015
Riboflavin metabolism	ko00740	1	0.549322	POTOM_036263
Pantothenate and CoA biosynthesis	ko00770	2	0.552325	POTOM_029367;POTOM_008015
Cytoskeleton in muscle cells	ko04820	2	0.576092	POTOM_031175;POTOM_029455
Spliceosome	ko03040	8	0.604095	POTOM_056729;POTOM_055654;POTOM_050577;POTOM_049482;POTOM_034750;POTOM_033364;POTOM_017689;POTOM_000817
Glycosylphosphatidylinositol (GPI)-anchor biosynthesis	ko00563	1	0.611994	POTOM_003817
Phenylpropanoid biosynthesis	ko00940	7	0.617128	POTOM_061064;POTOM_048904;POTOM_044305;POTOM_029203;POTOM_027152;POTOM_018819;POTOM_003915
One carbon pool by folate	ko00670	1	0.624697	POTOM_015484
Fatty acid degradation	ko00071	2	0.625102	POTOM_057705;POTOM_056570
Histidine metabolism	ko00340	1	0.636986	POTOM_015470
Cutin, suberine and wax biosynthesis	ko00073	1	0.72191	POTOM_048801
Biosynthesis of unsaturated fatty acids	ko01040	1	0.72191	POTOM_023713
Phosphatidylinositol signaling system	ko04070	3	0.72459	POTOM_060270;POTOM_047620;POTOM_008126
ABC transporters	ko02010	2	0.729935	POTOM_061254;POTOM_055031
Protein export	ko03060	2	0.729935	POTOM_037717;POTOM_035770
Photosynthesis	ko00195	2	0.733175	POTOM_056876;POTOM_008984
Amino sugar and nucleotide sugar metabolism	ko00520	5	0.752614	POTOM_056594;POTOM_041420;POTOM_029810;POTOM_009946;POTOM_007855
Fatty acid elongation	ko00062	1	0.768506	POTOM_046730
Various types of N-glycan biosynthesis	ko00513	1	0.7761	POTOM_034622
Biosynthesis of amino acids	ko01230	8	0.790349	POTOM_058142;POTOM_029496;POTOM_030183;POTOM_018616;POTOM_015470;POTOM_008015;POTOM_004739;POTOM_001187
Cyanoamino acid metabolism	ko00460	1	0.81051	POTOM_014908
Autophagy - other	ko04136	1	0.834203	POTOM_005955
Carbon metabolism	ko01200	9	0.835924	POTOM_058142;POTOM_057705;POTOM_056570;POTOM_030183;POTOM_018616;POTOM_004739;POTOM_004990;POTOM_006178;POTOM_001187
Phenylalanine metabolism	ko00360	1	0.836949	POTOM_035845
2-Oxocarboxylic acid metabolism	ko01210	2	0.840123	POTOM_027471;POTOM_008015
Glycine, serine and threonine metabolism	ko00260	2	0.861346	POTOM_035845;POTOM_004990
Valine, leucine and isoleucine degradation	ko00280	1	0.868786	POTOM_008015
Viral life cycle - HIV-1	ko03250	1	0.868786	POTOM_030439
Stilbenoid, diarylheptanoid and gingerol biosynthesis	ko00945	1	0.870961	POTOM_029203
Lysine degradation	ko00310	1	0.873101	POTOM_056312
Phenylalanine, tyrosine and tryptophan biosynthesis	ko00400	1	0.877274	POTOM_029496
Biosynthesis of nucleotide sugars	ko01250	2	0.890594	POTOM_056594;POTOM_041420
Plant hormone signal transduction	ko04075	12	0.914582	POTOM_047620;POTOM_048099;POTOM_046656;POTOM_039051;POTOM_035426;POTOM_037087;POTOM_026272;POTOM_015993;POTOM_008126;POTOM_005460;POTOM_001534;POTOM_001897
Efferocytosis	ko04148	1	0.923195	POTOM_048645
MAPK signaling pathway - plant	ko04016	4	0.927243	POTOM_047620;POTOM_019238;POTOM_008126;POTOM_001897
Flavonoid biosynthesis	ko00941	1	0.930542	POTOM_029203
Glycerophospholipid metabolism	ko00564	2	0.938905	POTOM_054859;POTOM_024196
Peroxisome	ko04146	2	0.940568	POTOM_040410;POTOM_039183
Tryptophan metabolism	ko00380	1	0.949497	POTOM_027471
Pyruvate metabolism	ko00620	2	0.951065	POTOM_057705;POTOM_056570
Oxidative phosphorylation	ko00190	2	0.964078	POTOM_050911;POTOM_049805
Inositol phosphate metabolism	ko00562	1	0.9651	POTOM_060270
Fatty acid metabolism	ko01212	1	0.966254	POTOM_023713
Glyoxylate and dicarboxylate metabolism	ko00630	1	0.968449	POTOM_004990
Glycerolipid metabolism	ko00561	1	0.970994	POTOM_004990
mRNA surveillance pathway	ko03015	2	0.974845	POTOM_025119;POTOM_016855
Glycolysis / Gluconeogenesis	ko00010	2	0.975204	POTOM_057705;POTOM_056570
Pentose and glucuronate interconversions	ko00040	2	0.983699	POTOM_055945;POTOM_028927
Endocytosis	ko04144	3	0.988955	POTOM_030439;POTOM_017816;POTOM_016043
Plant-pathogen interaction	ko04626	4	0.99077	POTOM_047620;POTOM_046730;POTOM_009401;POTOM_008126
Protein processing in endoplasmic reticulum	ko04141	4	0.991446	POTOM_038702;POTOM_036742;POTOM_030634;POTOM_002183
Ribosome	ko03010	5	0.997245	POTOM_041375;POTOM_040158;POTOM_026824;POTOM_016550;POTOM_013737

## Sheet: Table S8
Table S8: Significantly upregulated DE-mRNAs regulated by DE-lncRNA of heterografting P. tomentosa scion kegg enrichment results
Kegg Pathway	Ko ID	mRNAs number	Pvalue	mRNAs List
Circadian rhythm - plant	ko04712	5	0.00153063	POTOM_008559;POTOM_003962;POTOM_003963;POTOM_000406;POTOM_003057
Brassinosteroid biosynthesis	ko00905	3	0.00255052	POTOM_004922;POTOM_004923;POTOM_001376
Sesquiterpenoid and triterpenoid biosynthesis	ko00909	4	0.0034106	POTOM_006710;POTOM_006711;POTOM_003160;POTOM_003161
Biosynthesis of secondary metabolites	ko01110	36	0.00341862	POTOM_039027;POTOM_019078;POTOM_017752;POTOM_007091;POTOM_007214;POTOM_007342;POTOM_007343;POTOM_007545;POTOM_007634;POTOM_007712;POTOM_007749;POTOM_007845;POTOM_007851;POTOM_008280;POTOM_008293;POTOM_008402;POTOM_008535;POTOM_008557;POTOM_003962;POTOM_003963;POTOM_004237;POTOM_004922;POTOM_004923;POTOM_006483;POTOM_006882;POTOM_000356;POTOM_000406;POTOM_000688;POTOM_000689;POTOM_000798;POTOM_001…
Metabolic pathways	ko01100	57	0.00389124	POTOM_039027;POTOM_019078;POTOM_017752;POTOM_007091;POTOM_007119;POTOM_007214;POTOM_007342;POTOM_007343;POTOM_007545;POTOM_007549;POTOM_007552;POTOM_007634;POTOM_007712;POTOM_007749;POTOM_007845;POTOM_007851;POTOM_008280;POTOM_008293;POTOM_008312;POTOM_008313;POTOM_008402;POTOM_008535;POTOM_008557;POTOM_008643;POTOM_008786;POTOM_003962;POTOM_003963;POTOM_004215;POTOM_004237;POTOM_004401;POTOM_004…
Protein processing in endoplasmic reticulum	ko04141	10	0.00632983	POTOM_007120;POTOM_003889;POTOM_003890;POTOM_005781;POTOM_007012;POTOM_000046;POTOM_001559;POTOM_002233;POTOM_002622;POTOM_003494
Peroxisome	ko04146	6	0.00864084	POTOM_019078;POTOM_005853;POTOM_006640;POTOM_002295;POTOM_003024;POTOM_003094
Vitamin B6 metabolism	ko00750	2	0.0151783	POTOM_005018;POTOM_001477
Sulfur metabolism	ko00920	3	0.018522	POTOM_008402;POTOM_005836;POTOM_002278
Flavonoid biosynthesis	ko00941	4	0.0204914	POTOM_007343;POTOM_003962;POTOM_003963;POTOM_000406
Tropane, piperidine and pyridine alkaloid biosynthesis	ko00960	3	0.0233789	POTOM_003962;POTOM_003963;POTOM_000406
Tryptophan metabolism	ko00380	4	0.0293895	POTOM_019078;POTOM_008312;POTOM_008313;POTOM_008557
Carbon fixation by Calvin cycle	ko00710	4	0.0315132	POTOM_007119;POTOM_007634;POTOM_004639;POTOM_001861
Selenocompound metabolism	ko00450	2	0.0374824	POTOM_004215;POTOM_000662
Cysteine and methionine metabolism	ko00270	5	0.0408155	POTOM_007712;POTOM_008402;POTOM_004215;POTOM_000662;POTOM_000798
Carbon metabolism	ko01200	9	0.0425966	POTOM_019078;POTOM_007119;POTOM_007552;POTOM_007634;POTOM_007851;POTOM_008402;POTOM_004639;POTOM_001861;POTOM_003024
Glyoxylate and dicarboxylate metabolism	ko00630	4	0.0461218	POTOM_019078;POTOM_004401;POTOM_000853;POTOM_003024
Tyrosine metabolism	ko00350	3	0.0621478	POTOM_007549;POTOM_002991;POTOM_002992
Isoquinoline alkaloid biosynthesis	ko00950	2	0.0896324	POTOM_002991;POTOM_002992
Isoflavonoid biosynthesis	ko00943	1	0.0992414	POTOM_008293
Fatty acid elongation	ko00062	2	0.112111	POTOM_039027;POTOM_008535
Starch and sucrose metabolism	ko00500	5	0.114138	POTOM_007342;POTOM_004237;POTOM_006882;POTOM_000688;POTOM_000689
Propanoate metabolism	ko00640	2	0.151519	POTOM_007552;POTOM_007845
Nitrogen metabolism	ko00910	2	0.160618	POTOM_006274;POTOM_002701
Carotenoid biosynthesis	ko00906	2	0.165206	POTOM_007545;POTOM_001880
Plant-pathogen interaction	ko04626	6	0.201053	POTOM_008535;POTOM_005781;POTOM_007012;POTOM_000538;POTOM_002233;POTOM_003494
Fructose and mannose metabolism	ko00051	2	0.255381	POTOM_007634;POTOM_001861
MAPK signaling pathway - plant	ko04016	4	0.308298	POTOM_019078;POTOM_008527;POTOM_000538;POTOM_000798
Glycolysis / Gluconeogenesis	ko00010	3	0.37086	POTOM_007634;POTOM_007851;POTOM_001861
Fatty acid metabolism	ko01212	2	0.38177	POTOM_039027;POTOM_007845
Biosynthesis of unsaturated fatty acids	ko01040	1	0.395922	POTOM_039027
Pentose and glucuronate interconversions	ko00040	3	0.421901	POTOM_001333;POTOM_001334;POTOM_002837
Diterpenoid biosynthesis	ko00904	1	0.423054	POTOM_006483
Purine metabolism	ko00230	2	0.471226	POTOM_005836;POTOM_002278
Cyanoamino acid metabolism	ko00460	1	0.480627	POTOM_008402
Ubiquinone and other terpenoid-quinone biosynthesis	ko00130	1	0.48403	POTOM_007549
Phenylalanine metabolism	ko00360	1	0.510473	POTOM_007549
Fatty acid biosynthesis	ko00061	1	0.541649	POTOM_007845
Valine, leucine and isoleucine degradation	ko00280	1	0.550612	POTOM_007552
Phenylalanine, tyrosine and tryptophan biosynthesis	ko00400	1	0.562295	POTOM_008280
Biosynthesis of amino acids	ko01230	4	0.565283	POTOM_007851;POTOM_008280;POTOM_008402;POTOM_001861
Phenylpropanoid biosynthesis	ko00940	3	0.56765	POTOM_007214;POTOM_008557;POTOM_000356
beta-Alanine metabolism	ko00410	1	0.587492	POTOM_007552
Aminoacyl-tRNA biosynthesis	ko00970	1	0.592894	POTOM_007751
Terpenoid backbone biosynthesis	ko00900	1	0.613809	POTOM_007091
Pentose phosphate pathway	ko00030	1	0.623864	POTOM_007634
Arginine and proline metabolism	ko00330	1	0.626337	POTOM_017752
Endocytosis	ko04144	3	0.628337	POTOM_003889;POTOM_003890;POTOM_006859
Galactose metabolism	ko00052	1	0.63366	POTOM_008643
Efferocytosis	ko04148	1	0.636069	POTOM_008419
Porphyrin metabolism	ko00860	1	0.640841	POTOM_007749
ABC transporters	ko02010	1	0.640841	POTOM_018755
Photosynthesis	ko00195	1	0.643203	POTOM_003539
Spliceosome	ko03040	3	0.649889	POTOM_003889;POTOM_003890;POTOM_001924
Motor proteins	ko04814	2	0.665471	POTOM_006659;POTOM_003119
Polycomb repressive complex	ko03083	1	0.668198	POTOM_000046
Proteasome	ko03050	1	0.674709	POTOM_007336
Inositol phosphate metabolism	ko00562	1	0.733247	POTOM_001861
Glycine, serine and threonine metabolism	ko00260	1	0.747011	POTOM_007851
Biosynthesis of nucleotide sugars	ko01250	1	0.775463	POTOM_007342
Biosynthesis of cofactors	ko01240	3	0.794289	POTOM_007549;POTOM_005018;POTOM_001477
Ubiquitin mediated proteolysis	ko04120	2	0.795593	POTOM_000046;POTOM_003057
Plant hormone signal transduction	ko04075	5	0.800197	POTOM_007268;POTOM_008269;POTOM_008527;POTOM_008761;POTOM_000475
Glutathione metabolism	ko00480	1	0.809798	POTOM_008786
Pyruvate metabolism	ko00620	1	0.848296	POTOM_007845
Amino sugar and nucleotide sugar metabolism	ko00520	1	0.919049	POTOM_007342

## Sheet: Table S9
Table S9: Significantly downregulated DE-mRNAs regulated by DE-lncRNA of heterografting P. tomentosa scion kegg enrichment results
Kegg Pathway	Ko ID	mRNAs number	Pvalue	mRNAs List
Thiamine metabolism	ko00730	3	0.000911694	POTOM_014916;POTOM_005482;POTOM_001933
Sesquiterpenoid and triterpenoid biosynthesis	ko00909	3	0.00310858	POTOM_003941;POTOM_000384;POTOM_000385
Ribosome biogenesis in eukaryotes	ko03008	4	0.00491451	POTOM_009370;POTOM_007265;POTOM_008265;POTOM_001224
Biosynthesis of various plant secondary metabolites	ko00999	3	0.00714439	POTOM_003941;POTOM_000384;POTOM_000385
Pentose phosphate pathway	ko00030	3	0.0108118	POTOM_004739;POTOM_006178;POTOM_001187
RNA degradation	ko03018	4	0.0132952	POTOM_009370;POTOM_007265;POTOM_006268;POTOM_002696
Zeatin biosynthesis	ko00908	2	0.0137667	POTOM_006471;POTOM_002908
Starch and sucrose metabolism	ko00500	4	0.0326463	POTOM_007909;POTOM_003615;POTOM_001297;POTOM_002793
RNA polymerase	ko03020	2	0.0458919	POTOM_007578;POTOM_000437
Glucosinolate biosynthesis	ko00966	1	0.0540875	POTOM_008015
Homologous recombination	ko03440	2	0.0567127	POTOM_006350;POTOM_002782
Cysteine and methionine metabolism	ko00270	3	0.0597599	POTOM_007466;POTOM_008015;POTOM_000079
Biosynthesis of secondary metabolites	ko01110	16	0.0735057	POTOM_007909;POTOM_008015;POTOM_003915;POTOM_003941;POTOM_004739;POTOM_004990;POTOM_006178;POTOM_006471;POTOM_006630;POTOM_000384;POTOM_000385;POTOM_001187;POTOM_001297;POTOM_002793;POTOM_002908;POTOM_003083
Porphyrin metabolism	ko00860	2	0.0833847	POTOM_006630;POTOM_003083
Motor proteins	ko04814	3	0.0916449	POTOM_007291;POTOM_008459;POTOM_000005
Metabolic pathways	ko01100	25	0.124701	POTOM_041420;POTOM_014916;POTOM_007466;POTOM_007855;POTOM_007909;POTOM_008015;POTOM_003615;POTOM_003817;POTOM_003915;POTOM_003941;POTOM_004739;POTOM_004990;POTOM_005482;POTOM_006178;POTOM_006471;POTOM_006630;POTOM_000079;POTOM_000384;POTOM_000385;POTOM_001187;POTOM_001297;POTOM_001933;POTOM_002793;POTOM_002908;POTOM_003083
Biosynthesis of cofactors	ko01240	4	0.134646	POTOM_014916;POTOM_008015;POTOM_005482;POTOM_001933
Nucleotide excision repair	ko03420	2	0.137703	POTOM_007578;POTOM_004491
Valine, leucine and isoleucine biosynthesis	ko00290	1	0.137943	POTOM_008015
Glycosylphosphatidylinositol (GPI)-anchor biosynthesis	ko00563	1	0.16165	POTOM_003817
Purine metabolism	ko00230	2	0.172123	POTOM_004739;POTOM_001187
Carbon metabolism	ko01200	4	0.176543	POTOM_004739;POTOM_004990;POTOM_006178;POTOM_001187
Autophagy - other	ko04136	1	0.284423	POTOM_005955
Biosynthesis of amino acids	ko01230	3	0.290181	POTOM_008015;POTOM_004739;POTOM_001187
Pantothenate and CoA biosynthesis	ko00770	1	0.293272	POTOM_008015
Basal transcription factors	ko03022	1	0.302014	POTOM_004491
Valine, leucine and isoleucine degradation	ko00280	1	0.314928	POTOM_008015
Amino sugar and nucleotide sugar metabolism	ko00520	2	0.3279	POTOM_041420;POTOM_007855
Circadian rhythm - plant	ko04712	1	0.3297	POTOM_001224
Polycomb repressive complex	ko03083	1	0.406473	POTOM_001224
2-Oxocarboxylic acid metabolism	ko01210	1	0.459613	POTOM_008015
Glyoxylate and dicarboxylate metabolism	ko00630	1	0.474627	POTOM_004990
Glycine, serine and threonine metabolism	ko00260	1	0.477907	POTOM_004990
Glycerolipid metabolism	ko00561	1	0.482791	POTOM_004990
Biosynthesis of nucleotide sugars	ko01250	1	0.506545	POTOM_041420
Glutathione metabolism	ko00480	1	0.543787	POTOM_006178
Plant hormone signal transduction	ko04075	3	0.615509	POTOM_005460;POTOM_001534;POTOM_001897
MAPK signaling pathway - plant	ko04016	1	0.740936	POTOM_001897
Phenylpropanoid biosynthesis	ko00940	1	0.757691	POTOM_003915
Spliceosome	ko03040	1	0.79865	POTOM_000817
Protein processing in endoplasmic reticulum	ko04141	1	0.854415	POTOM_002183

## Sheet: Table S10
Table S10: Cis-target mRNAs regulated by heterografting poplar 107 rootstock significantly differential lncRNAs
lncRNA List	mRNA List	Trend
XLOC.1086	H0E87_000455	unsignificant
XLOC.1086	H0E87_000456	unsignificant
XLOC.17535	H0E87_008645	unsignificant
XLOC.17965	H0E87_008857	unsignificant
XLOC.19354	H0E87_009570	unsignificant
XLOC.19696	H0E87_009709	unsignificant
XLOC.19704	H0E87_009726	unsignificant
XLOC.19704	H0E87_009726	unsignificant
XLOC.26933	H0E87_013363	unsignificant
XLOC.28118	H0E87_013927	unsignificant
XLOC.28118	H0E87_013927	unsignificant
XLOC.28118	H0E87_013927	unsignificant
XLOC.29727	H0E87_014757	unsignificant
XLOC.29727	H0E87_014757	unsignificant
XLOC.29728	H0E87_014756	unsignificant
XLOC.29728	H0E87_014756	unsignificant
XLOC.29987	H0E87_014874	unsignificant
XLOC.30144	H0E87_014962	unsignificant
XLOC.3593	H0E87_001698	unsignificant
XLOC.3594	H0E87_001689	unsignificant
XLOC.36321	H0E87_018132	unsignificant
XLOC.36321	H0E87_018132	unsignificant
XLOC.36322	H0E87_018124	unsignificant
XLOC.36322	H0E87_018124	unsignificant
XLOC.36322	H0E87_018124	unsignificant
XLOC.36322	H0E87_018124	unsignificant
XLOC.36492	H0E87_018243	unsignificant
XLOC.36492	H0E87_018243	unsignificant
XLOC.38702	H0E87_019314	unsignificant
XLOC.38702	H0E87_019314	unsignificant
XLOC.39333	H0E87_019615	unsignificant
XLOC.39365	H0E87_019615	unsignificant
XLOC.45294	H0E87_023005	unsignificant
XLOC.45294	H0E87_023005	unsignificant
XLOC.45295	H0E87_023008	unsignificant
XLOC.48213	H0E87_023947	unsignificant
XLOC.50	H0E87_000251	unsignificant
XLOC.51859	H0E87_025732	unsignificant
XLOC.52715	H0E87_026145	unsignificant
XLOC.52715	H0E87_026145	unsignificant
XLOC.53436	H0E87_026510	unsignificant
XLOC.53437	H0E87_026510	unsignificant
XLOC.55230	H0E87_027414	unsignificant
XLOC.57609	H0E87_028600	unsignificant
XLOC.57610	H0E87_028600	unsignificant
XLOC.58952	H0E87_029379	unsignificant
XLOC.62389	H0E87_031063	unsignificant
XLOC.8017	H0E87_003954	unsignificant

[truncated: 17 more sheets: Table S11, Table S12, Table S13, Table S14, Table S15, Table S16, Table S17, Table S18, Table S19, Table S20, Table S21, Table S22, Table S23, Table S24, Table S25, Table S26, Table S27]
